# Supplementary material for: Comparative Efficacy of East Asian Herbal Formulae Containing Astragali Radix–Cinnamomi Ramulus Herb-Pair against Diabetic Peripheral Neuropathy and Mechanism Prediction: A Bayesian Network Meta-Analysis Integrated with Network Pharmacology
Source: Pharmaceutics. 2023 Apr 28;15(5):1361. doi: 10.3390/pharmaceutics15051361 (PMC10221388; doi:10.3390/pharmaceutics15051361)
Supplement: Supplementary file 1 [file pharmaceutics-15-01361-s001.zip]

Archive with 32 entries (32 files):
- Supplementary Figure S1.png
- Supplementary Figure S10 League heat plot for TMNCV.png
- Supplementary Figure S11 SUCRA plot for UMNCV.png
- Supplementary Figure S12 League heat plot for UMNCV.png
- Supplementary Figure S13 SUCRA plot for PSNCV.png
- Supplementary Figure S14 League heat plot for PSNCV.png
- Supplementary FIgure S15 SUCRA plot for TSNCV.png
- Supplementary FIgure S16 League heat plot for TSNCV.png
- Supplementary Figure S17.png
- Supplementary Figure S18 (A).png
- Supplementary Figure S18 (B).png
- Supplementary Figure S18 (C).png
- Supplementary Figure S18 (D).png
- Supplementary Figure S18 (E).png
- Supplementary Figure S18 (F).png
- Supplementary Figure S18 (G).png
- Supplementary Figure S18 (H).png
- Supplementary Figure S2.png
- Supplementary Figure S3.png
- Supplementary Figure S4.png
- Supplementary Figure S5.png
- Supplementary Figure S6.png
- Supplementary Figure S7.png
- Supplementary Figure S8.png
- Supplementary Figure S9 SUCRA plot for TMNCV.png
- Supplementary Table S1. Search strategy.pdf
- Supplementary Table S2.pdf
- Supplementary Table S3.pdf
- Supplementary Table S4.xlsx
- Supplementary Table S5.xlsx
- Supplementary Table S6 PPI score.xlsx
- Supplementary Table S7.xlsx
