# Supplementary material for: Comparative Efficacy of East Asian Herbal Formulae Containing Astragali Radix–Cinnamomi Ramulus Herb-Pair against Diabetic Peripheral Neuropathy and Mechanism Prediction: A Bayesian Network Meta-Analysis Integrated with Network Pharmacology
Source: Pharmaceutics. 2023 Apr 28;15(5):1361. doi: 10.3390/pharmaceutics15051361 (PMC10221388; doi:10.3390/pharmaceutics15051361)
Supplement: Supplementary file 1 [file pharmaceutics-15-01361-s001.zip › Supplementary Table S4.xlsx]

## Sheet: Target
Supplementary Table S4. The protein targets from the candidate bioactive components in ACP
Molecule ID	Molecule name	Protein name	Gene name
MOL000033	(3S,8S,9S,10R,13R,14S,17R)-10,13-dimethyl-17-[(2R,5S)-5-propan-2-yloctan-2-yl]-2,3,4,7,8,9,11,12,14,15,16,17-dodecahydro-1H-cyclopenta[a]phenanthren-3-ol	Progesterone receptor	PGR
MOL000073	ent-Epicatechin	Dipeptidase 1	DPEP1
MOL000073	ent-Epicatechin	Estrogen receptor	ESR1
MOL000073	ent-Epicatechin	Heat shock protein HSP 90	HSP90AB1
MOL000073	ent-Epicatechin	Prostaglandin G/H synthase 1	PTGS1
MOL000073	ent-Epicatechin	Prostaglandin G/H synthase 2	PTGS2
MOL000098	quercetin	72 kDa type IV collagenase	MMP2
MOL000098	quercetin	Endoplasmic reticulum chaperone BiP	HSPA5
MOL000098	quercetin	Acetylcholinesterase	ACHE
MOL000098	quercetin	Acetyl-CoA carboxylase 1	ACACA
MOL000098	quercetin	Aldo-keto reductase family 1 member B1	AKR1B1
MOL000098	quercetin	Amine oxidase [flavin-containing] B	MAOB
MOL000098	quercetin	Androgen receptor	AR
MOL000098	quercetin	Apoptosis regulator Bcl-2	BCL2
MOL000098	quercetin	Polyunsaturated fatty acid 5-lipoxygenase	ALOX5
MOL000098	quercetin	Aryl hydrocarbon receptor	AHR
MOL000098	quercetin	Beta-2 adrenergic receptor	ADRB3
MOL000098	quercetin	Cathepsin D	CTSD
MOL000098	quercetin	C-C motif chemokine 2	CCL2
MOL000098	quercetin	Cyclin-dependent kinase 1	CDK1
MOL000098	quercetin	Cellular tumor antigen p53	TP53
MOL000098	quercetin	Coagulation factor VII	F7
MOL000098	quercetin	Collagen alpha-1(I) chain	COL1A1
MOL000098	quercetin	Collagen alpha-1(III) chain	COL3A1
MOL000098	quercetin	Cytochrome P450 1A2	CYP1A2
MOL000098	quercetin	Cytochrome P450 3A4	CYP3A4
MOL000098	quercetin	Dipeptidyl peptidase 4	DPP4
MOL000098	quercetin	DNA topoisomerase 1	TOP1
MOL000098	quercetin	DNA topoisomerase 2-alpha	TOP2A
MOL000098	quercetin	Epidermal growth factor receptor	EGFR
MOL000098	quercetin	E-selectin	SELE
MOL000098	quercetin	Sulfotransferase 1E1	SULT1E1
MOL000098	quercetin	Gamma-aminobutyric acid receptor subunit alpha-1	GABRA1
MOL000098	quercetin	Gap junction alpha-1 protein	GJA1
MOL000098	quercetin	Glutathione S-transferase Mu 1	GSTM1
MOL000098	quercetin	Glutathione S-transferase Mu 2	GSTM2
MOL000098	quercetin	Glutathione S-transferase P	GSTP1
MOL000098	quercetin	Heat shock protein HSP 90	HSP90AB1
MOL000098	quercetin	Heme oxygenase 1	HMOX1
MOL000098	quercetin	Insulin receptor	INSR
MOL000098	quercetin	Interferon gamma	IFNG
MOL000098	quercetin	Interleukin-1 beta	IL1B
MOL000098	quercetin	Interleukin-2	IL2
MOL000098	quercetin	Interleukin-6	IL6
MOL000098	quercetin	Interstitial collagenase	MMP1
MOL000098	quercetin	Mitogen-activated protein kinase 1	MAPK1
MOL000098	quercetin	Myeloperoxidase	MPO
MOL000098	quercetin	NAD(P)H dehydrogenase [quinone] 1	NQO1
MOL000098	quercetin	NADPH--cytochrome P450 reductase	POR
MOL000098	quercetin	Nitric-oxide synthase, endothelial	NOS3
MOL000098	quercetin	Nuclear receptor coactivator 2	Ncoa2
MOL000098	quercetin	Ornithine decarboxylase	ODC1
MOL000098	quercetin	Peroxisome proliferator activated receptor gamma	PPARG
MOL000098	quercetin	Phosphatidylinositol-4,5-bisphosphate 3-kinase catalytic subunit, gamma isoform	PIK3CG
MOL000098	quercetin	Potassium voltage-gated channel subfamily H member 2	KCNH2
MOL000098	quercetin	Pro-epidermal growth factor	EGF
MOL000098	quercetin	Prostaglandin E2 receptor EP3 subtype	PTGER3
MOL000098	quercetin	Prostaglandin G/H synthase 1	PTGS1
MOL000098	quercetin	Prostaglandin G/H synthase 2	PTGS2
MOL000098	quercetin	Prostatic acid phosphatase	ACP3
MOL000098	quercetin	Retinoblastoma-associated protein	Rb1
MOL000098	quercetin	Retinoic acid receptor RXR-alpha	RXRA
MOL000098	quercetin	Serum paraoxonase/arylesterase 1	PON1
MOL000098	quercetin	Sodium channel protein type 5 subunit alpha	SCN5A
MOL000098	quercetin	Stromelysin-1	MMP3
MOL000098	quercetin	Superoxide dismutase [Cu-Zn]	SOD1
MOL000098	quercetin	Thrombomodulin	THBD
MOL000098	quercetin	Tissue factor	F3
MOL000098	quercetin	Tissue-type plasminogen activator	PLAT
MOL000098	quercetin	Transcription factor Jun	JUN
MOL000098	quercetin	Serine protease 1	PRSS1
MOL000098	quercetin	Tumor necrosis factor	TNF
MOL000098	quercetin	Urokinase-type plasminogen activator	PLAU
MOL000098	quercetin	Vascular cell adhesion protein 1	VCAM1
MOL000098	quercetin	Vascular endothelial growth factor A	VEGFA
MOL000098	quercetin	Xanthine dehydrogenase/oxidase	XDH
MOL000211	Mairin	Progesterone receptor	PGR
MOL000239	Jaranol	Androgen receptor	AR
MOL000239	Jaranol	Calmodulin	CALM1
MOL000239	Jaranol	Cyclin-dependent kinase 2	CDK2
MOL000239	Jaranol	Dipeptidyl peptidase 4	DPP4
MOL000239	Jaranol	Estrogen receptor beta	ESR2
MOL000239	Jaranol	Heat shock protein HSP 90	HSP90AB1
MOL000239	Jaranol	Nitric oxide synthase, inducible	NOS2
MOL000239	Jaranol	Nuclear receptor coactivator 2	Ncoa2
MOL000239	Jaranol	Prostaglandin G/H synthase 1	PTGS1
MOL000239	Jaranol	Prostaglandin G/H synthase 2	PTGS2
MOL000239	Jaranol	Serine/threonine-protein kinase Chk1	CHEK1
MOL000239	Jaranol	Sodium channel protein type 5 subunit alpha	SCN5A
MOL000239	Jaranol	Serine protease 1	PRSS1
MOL000296	hederagenin	All-trans-retinol dehydrogenase [NAD(+)] ADH1B	ADH1B
MOL000296	hederagenin	Alcohol dehydrogenase 1C	ADH1C
MOL000296	hederagenin	Alpha-1B adrenergic receptor	ADRA1B
MOL000296	hederagenin	CGMP-inhibited 3',5'-cyclic phosphodiesterase A	PDE3A
MOL000296	hederagenin	Gamma-aminobutyric acid receptor subunit alpha-1	GABRA1
MOL000296	hederagenin	Gamma-aminobutyric-acid receptor alpha-5 subunit	GABRA5
MOL000296	hederagenin	Gamma-aminobutyric-acid receptor subunit alpha-6	GABRA6
MOL000296	hederagenin	Glutamate receptor 2	GRIA2
MOL000296	hederagenin	Immunoglobulin heavy constant gamma 1	IGHG1
MOL000296	hederagenin	Lysozyme	LYZD1
MOL000296	hederagenin	Lysozyme	LYZD2
MOL000296	hederagenin	Lysozyme	LYZL1
MOL000296	hederagenin	Muscarinic acetylcholine receptor M1	CHRM1
MOL000296	hederagenin	Muscarinic acetylcholine receptor M2	CHRM2
MOL000296	hederagenin	Muscarinic acetylcholine receptor M3	CHRM3
MOL000296	hederagenin	Nuclear receptor coactivator 2	Ncoa2
MOL000296	hederagenin	Progesterone receptor	PGR
MOL000296	hederagenin	Prostaglandin G/H synthase 1	PTGS1
MOL000296	hederagenin	Prostaglandin G/H synthase 2	PTGS2
MOL000296	hederagenin	Retinoic acid receptor RXR-alpha	RXRA
MOL000296	hederagenin	Sodium channel protein type 5 subunit alpha	SCN5A
MOL000296	hederagenin	Sodium-dependent noradrenaline transporter	SLC6A2
MOL000354	isorhamnetin	Acetylcholinesterase	ACHE
MOL000354	isorhamnetin	Aldo-keto reductase family 1 member B1	AKR1B1
MOL000354	isorhamnetin	Amine oxidase [flavin-containing] B	MAOB
MOL000354	isorhamnetin	Androgen receptor	AR
MOL000354	isorhamnetin	Calmodulin	CALM1
MOL000354	isorhamnetin	Cyclin-dependent kinase 2	CDK2
MOL000354	isorhamnetin	Coagulation factor VII	F7
MOL000354	isorhamnetin	Cyclin-A2	CCNA2
MOL000354	isorhamnetin	Dipeptidyl peptidase 4	DPP4
MOL000354	isorhamnetin	Estrogen receptor	ESR1
MOL000354	isorhamnetin	Estrogen receptor beta	ESR2
MOL000354	isorhamnetin	Gamma-aminobutyric acid receptor subunit alpha-1	GABRA1
MOL000354	isorhamnetin	Glutamate receptor 2	GRIA2
MOL000354	isorhamnetin	Glycogen phosphorylase, muscle form	PYGM
MOL000354	isorhamnetin	Glycogen synthase kinase-3 beta	GSK3B
MOL000354	isorhamnetin	Heat shock protein HSP 90	HSP90AB1
MOL000354	isorhamnetin	Mitogen-activated protein kinase 14	MAPK14
MOL000354	isorhamnetin	Nitric oxide synthase, inducible	NOS2
MOL000354	isorhamnetin	Nitric-oxide synthase, endothelial	NOS3
MOL000354	isorhamnetin	Nuclear receptor coactivator 1	NCOA1
MOL000354	isorhamnetin	Nuclear receptor coactivator 2	Ncoa2
MOL000354	isorhamnetin	Peroxisome proliferator activated receptor delta	PPARD
MOL000354	isorhamnetin	Peroxisome proliferator activated receptor gamma	PPARG
MOL000354	isorhamnetin	Phosphatidylinositol-4,5-bisphosphate 3-kinase catalytic subunit, gamma isoform	PIK3CG
MOL000354	isorhamnetin	Prostaglandin G/H synthase 1	PTGS1
MOL000354	isorhamnetin	Prostaglandin G/H synthase 2	PTGS2
MOL000354	isorhamnetin	Serine/threonine-protein kinase Chk1	CHEK1
MOL000354	isorhamnetin	Serine protease 1	PRSS1
MOL000354	isorhamnetin	Xanthine dehydrogenase/oxidase	XDH
MOL000358	beta-sitosterol	5-hydroxytryptamine 2A receptor	5-HT2AR
MOL000358	beta-sitosterol	Alpha-1A adrenergic receptor	ADRA1A
MOL000358	beta-sitosterol	Alpha-1B adrenergic receptor	ADRA1B
MOL000358	beta-sitosterol	Apoptosis regulator Bcl-2	BCL2
MOL000358	beta-sitosterol	Beta-2 adrenergic receptor	ADRB2
MOL000358	beta-sitosterol	CGMP-inhibited 3',5'-cyclic phosphodiesterase A	PDE3A
MOL000358	beta-sitosterol	D(1A) dopamine receptor	DRD1
MOL000358	beta-sitosterol	Gamma-aminobutyric acid receptor subunit alpha-1	GABRA1
MOL000358	beta-sitosterol	Gamma-aminobutyric-acid receptor alpha-5 subunit	GABRA5
MOL000358	beta-sitosterol	Heat shock protein HSP 90	HSP90AB1
MOL000358	beta-sitosterol	Microtubule-associated protein 2	MAP2
MOL000358	beta-sitosterol	Muscarinic acetylcholine receptor M1	CHRM1
MOL000358	beta-sitosterol	Muscarinic acetylcholine receptor M2	CHRM2
MOL000358	beta-sitosterol	Muscarinic acetylcholine receptor M3	CHRM3
MOL000358	beta-sitosterol	Muscarinic acetylcholine receptor M4	CHRM4
MOL000358	beta-sitosterol	Mu-type opioid receptor	OPRM1
MOL000358	beta-sitosterol	Neuronal acetylcholine receptor subunit alpha-7	CHRNA7
MOL000358	beta-sitosterol	Neuronal acetylcholine receptor subunit alpha-2	CHRNA2
MOL000358	beta-sitosterol	Nuclear receptor coactivator 2	Ncoa2
MOL000358	beta-sitosterol	Phosphatidylinositol-4,5-bisphosphate 3-kinase catalytic subunit, gamma isoform	PIK3CG
MOL000358	beta-sitosterol	Potassium voltage-gated channel subfamily H member 2	KCNH2
MOL000358	beta-sitosterol	Progesterone receptor	PGR
MOL000358	beta-sitosterol	Prostaglandin G/H synthase 1	PTGS1
MOL000358	beta-sitosterol	Prostaglandin G/H synthase 2	PTGS2
MOL000358	beta-sitosterol	Serum paraoxonase/arylesterase 1	PON1
MOL000358	beta-sitosterol	Sodium channel protein type 5 subunit alpha	SCN5A
MOL000358	beta-sitosterol	Sodium-dependent serotonin transporter	SLC6A4
MOL000358	beta-sitosterol	Transcription factor Jun	JUN
MOL000359	sitosterol	Mineralocorticoid receptor	NR3C2
MOL000359	sitosterol	Nuclear receptor coactivator 2	Ncoa2
MOL000359	sitosterol	Progesterone receptor	PGR
MOL000371	3,9-di-O-methylnissolin	5-hydroxytryptamine receptor 3A	HTR3A
MOL000371	3,9-di-O-methylnissolin	Acetylcholinesterase	ACHE
MOL000371	3,9-di-O-methylnissolin	Alpha-1B adrenergic receptor	ADRA1B
MOL000371	3,9-di-O-methylnissolin	Alpha-1D adrenergic receptor	ADRA1D
MOL000371	3,9-di-O-methylnissolin	Alpha-2C adrenergic receptor	ADRA2C
MOL000371	3,9-di-O-methylnissolin	Beta-1 adrenergic receptor	ADRB1
MOL000371	3,9-di-O-methylnissolin	Beta-2 adrenergic receptor	ADRB5
MOL000371	3,9-di-O-methylnissolin	Calmodulin	CALM1
MOL000371	3,9-di-O-methylnissolin	CGMP-inhibited 3',5'-cyclic phosphodiesterase A	PDE3A
MOL000371	3,9-di-O-methylnissolin	Estrogen receptor	ESR1
MOL000371	3,9-di-O-methylnissolin	Gamma-aminobutyric acid receptor subunit alpha-1	GABRA1
MOL000371	3,9-di-O-methylnissolin	Muscarinic acetylcholine receptor M1	CHRM1
MOL000371	3,9-di-O-methylnissolin	Muscarinic acetylcholine receptor M3	CHRM3
MOL000371	3,9-di-O-methylnissolin	Mu-type opioid receptor	OPRM1
MOL000371	3,9-di-O-methylnissolin	Nitric oxide synthase, inducible	NOS2
MOL000371	3,9-di-O-methylnissolin	Nitric-oxide synthase, endothelial	NOS3
MOL000371	3,9-di-O-methylnissolin	Nuclear receptor coactivator 2	Ncoa2
MOL000371	3,9-di-O-methylnissolin	Prostaglandin G/H synthase 1	PTGS1
MOL000371	3,9-di-O-methylnissolin	Prostaglandin G/H synthase 2	PTGS2
MOL000371	3,9-di-O-methylnissolin	Retinoic acid receptor RXR-alpha	RXRA
MOL000371	3,9-di-O-methylnissolin	Sodium channel protein type 5 subunit alpha	SCN5A
MOL000371	3,9-di-O-methylnissolin	Serine protease 1	PRSS1
MOL000378	7-O-methylisomucronulatol	5-hydroxytryptamine 2A receptor	5-HT2AR
MOL000378	7-O-methylisomucronulatol	Alpha-1A adrenergic receptor	ADRA1A
MOL000378	7-O-methylisomucronulatol	Alpha-1B adrenergic receptor	ADRA1B
MOL000378	7-O-methylisomucronulatol	Alpha-1D adrenergic receptor	ADRA1D
MOL000378	7-O-methylisomucronulatol	Alpha-2C adrenergic receptor	ADRA2C
MOL000378	7-O-methylisomucronulatol	Androgen receptor	AR
MOL000378	7-O-methylisomucronulatol	Beta-1 adrenergic receptor	ADRB1
MOL000378	7-O-methylisomucronulatol	Beta-2 adrenergic receptor	ADRB7
MOL000378	7-O-methylisomucronulatol	Calcium-activated potassium channel subunit alpha 1	KCNMA1
MOL000378	7-O-methylisomucronulatol	Calmodulin	CALM1
MOL000378	7-O-methylisomucronulatol	Cyclin-dependent kinase 2	CDK2
MOL000378	7-O-methylisomucronulatol	CGMP-inhibited 3',5'-cyclic phosphodiesterase A	PDE3A
MOL000378	7-O-methylisomucronulatol	Cyclin-A2	CCNA2
MOL000378	7-O-methylisomucronulatol	Delta-type opioid receptor	OPRD1
MOL000378	7-O-methylisomucronulatol	Dipeptidyl peptidase 4	DPP4
MOL000378	7-O-methylisomucronulatol	D(1A) dopamine receptor	DRD1
MOL000378	7-O-methylisomucronulatol	Estrogen receptor	ESR1
MOL000378	7-O-methylisomucronulatol	Estrogen receptor beta	ESR2
MOL000378	7-O-methylisomucronulatol	Gamma-aminobutyric acid receptor subunit alpha-1	GABRA1
MOL000378	7-O-methylisomucronulatol	Glycogen synthase kinase-3 beta	GSK3B
MOL000378	7-O-methylisomucronulatol	Heat shock protein HSP 90	HSP90AB1
MOL000378	7-O-methylisomucronulatol	Mitogen-activated protein kinase 14	MAPK14
MOL000378	7-O-methylisomucronulatol	Muscarinic acetylcholine receptor M1	CHRM1
MOL000378	7-O-methylisomucronulatol	Muscarinic acetylcholine receptor M2	CHRM2
MOL000378	7-O-methylisomucronulatol	Muscarinic acetylcholine receptor M3	CHRM3
MOL000378	7-O-methylisomucronulatol	Muscarinic acetylcholine receptor M4	CHRM4
MOL000378	7-O-methylisomucronulatol	Muscarinic acetylcholine receptor M5	CHRM5
MOL000378	7-O-methylisomucronulatol	Nitric oxide synthase, inducible	NOS2
MOL000378	7-O-methylisomucronulatol	Nitric-oxide synthase, endothelial	NOS3
MOL000378	7-O-methylisomucronulatol	Nuclear receptor coactivator 2	Ncoa2
MOL000378	7-O-methylisomucronulatol	Peroxisome proliferator activated receptor gamma	PPARG
MOL000378	7-O-methylisomucronulatol	Potassium voltage-gated channel subfamily H member 2	KCNH2
MOL000378	7-O-methylisomucronulatol	Prostaglandin G/H synthase 1	PTGS1
MOL000378	7-O-methylisomucronulatol	Prostaglandin G/H synthase 2	PTGS2
MOL000378	7-O-methylisomucronulatol	Retinoic acid receptor RXR-alpha	RXRA
MOL000378	7-O-methylisomucronulatol	Retinoic acid receptor RXR-beta	RXRA
MOL000378	7-O-methylisomucronulatol	Serine/threonine-protein kinase Chk1	CHEK1
MOL000378	7-O-methylisomucronulatol	Sodium channel protein type 5 subunit alpha	SCN5A
MOL000378	7-O-methylisomucronulatol	Sodium-dependent dopamine transporter	SLC6A3
MOL000378	7-O-methylisomucronulatol	Sodium-dependent serotonin transporter	SLC6A4
MOL000378	7-O-methylisomucronulatol	Serine protease 1	PRSS1
MOL000379	9,10-dimethoxypterocarpan-3-O-β-D-glucoside	DNA topoisomerase 2-alpha	TOP2A
MOL000379	9,10-dimethoxypterocarpan-3-O-β-D-glucoside	Nuclear receptor coactivator 2	Ncoa2
MOL000379	9,10-dimethoxypterocarpan-3-O-β-D-glucoside	Prostaglandin G/H synthase 2	PTGS2
MOL000387	Bifendate	Calcium-activated potassium channel subunit alpha 1	KCNMA1
MOL000387	Bifendate	DNA topoisomerase 2-alpha	TOP2A
MOL000387	Bifendate	Heat shock protein HSP 90	HSP90AB1
MOL000387	Bifendate	Hepatocyte growth factor receptor	MET
MOL000387	Bifendate	Prostaglandin G/H synthase 1	PTGS1
MOL000387	Bifendate	Prostaglandin G/H synthase 2	PTGS2
MOL000387	Bifendate	Vascular endothelial growth factor receptor 2	KDR
MOL000392	formononetin	Acetylcholinesterase	ACHE
MOL000392	formononetin	Alpha-1A adrenergic receptor	ADRA1A
MOL000392	formononetin	Amine oxidase [flavin-containing] B	MAOB
MOL000392	formononetin	Androgen receptor	AR
MOL000392	formononetin	ATP synthase subunit beta, mitochondrial	ATP5F1B
MOL000392	formononetin	Beta-2 adrenergic receptor	ADRB6
MOL000392	formononetin	Dipeptidase 3	DPEP3
MOL000392	formononetin	Calmodulin	CALM1
MOL000392	formononetin	cAMP-dependent protein kinase inhibitor alpha	PKIA
MOL000392	formononetin	Cyclin-dependent kinase 2	CDK2
MOL000392	formononetin	CGMP-inhibited 3',5'-cyclic phosphodiesterase A	PDE3A
MOL000392	formononetin	Cyclin-A2	CCNA2
MOL000392	formononetin	Dipeptidyl peptidase 4	DPP4
MOL000392	formononetin	Estrogen receptor	ESR1
MOL000392	formononetin	Estrogen receptor beta	ESR2
MOL000392	formononetin	Glycogen synthase kinase-3 beta	GSK3B
MOL000392	formononetin	Heat shock protein HSP 90	HSP90AB1
MOL000392	formononetin	Mitogen-activated protein kinase 14	MAPK14
MOL000392	formononetin	Muscarinic acetylcholine receptor M1	CHRM1
MOL000392	formononetin	NADH-ubiquinone oxidoreductase chain 6	MT-ND6
MOL000392	formononetin	Nitric oxide synthase, inducible	NOS2
MOL000392	formononetin	Nitric-oxide synthase, endothelial	NOS3
MOL000392	formononetin	Peroxisome proliferator activated receptor gamma	PPARG
MOL000392	formononetin	Prostaglandin G/H synthase 1	PTGS1
MOL000392	formononetin	Prostaglandin G/H synthase 2	PTGS2
MOL000392	formononetin	Retinoic acid receptor RXR-alpha	RXRA
MOL000392	formononetin	Serine/threonine-protein kinase Chk1	CHEK1
MOL000392	formononetin	Sodium-dependent dopamine transporter	SLC6A3
MOL000392	formononetin	Sodium-dependent serotonin transporter	SLC6A4
MOL000392	formononetin	Transcription factor Jun	JUN
MOL000392	formononetin	Serine protease 1	PRSS1
MOL000417	Calycosin	Androgen receptor	AR
MOL000417	Calycosin	Beta-2 adrenergic receptor	ADRB4
MOL000417	Calycosin	Calmodulin	CALM1
MOL000417	Calycosin	Cyclin-dependent kinase 2	CDK2
MOL000417	Calycosin	CGMP-inhibited 3',5'-cyclic phosphodiesterase A	PDE3A
MOL000417	Calycosin	Cyclin-A2	CCNA2
MOL000417	Calycosin	Dipeptidyl peptidase 4	DPP4
MOL000417	Calycosin	Estrogen receptor	ESR1
MOL000417	Calycosin	Estrogen receptor beta	ESR2
MOL000417	Calycosin	Glycogen synthase kinase-3 beta	GSK3B
MOL000417	Calycosin	Heat shock protein HSP 90	HSP90AB1
MOL000417	Calycosin	Mitogen-activated protein kinase 14	MAPK14
MOL000417	Calycosin	Nitric oxide synthase, inducible	NOS2
MOL000417	Calycosin	Nuclear receptor coactivator 2	Ncoa2
MOL000417	Calycosin	Peroxisome proliferator activated receptor gamma	PPARG
MOL000417	Calycosin	Prostaglandin G/H synthase 1	PTGS1
MOL000417	Calycosin	Prostaglandin G/H synthase 2	PTGS2
MOL000417	Calycosin	Retinoic acid receptor RXR-alpha	RXRA
MOL000417	Calycosin	Serine/threonine-protein kinase Chk1	CHEK1
MOL000417	Calycosin	Serine protease 1	PRSS1
MOL000422	kaempferol	Acetylcholinesterase	ACHE
MOL000422	kaempferol	Aldo-keto reductase family 1 member C3	AKR1C3
MOL000422	kaempferol	Alpha-1B adrenergic receptor	ADRA1B
MOL000422	kaempferol	Androgen receptor	AR
MOL000422	kaempferol	Apoptosis regulator Bcl-2	BCL2
MOL000422	kaempferol	Polyunsaturated fatty acid 5-lipoxygenase	ALOX5
MOL000422	kaempferol	Aryl hydrocarbon receptor	AHR
MOL000422	kaempferol	Calmodulin	CALM1
MOL000422	kaempferol	Cyclin-dependent kinase 1	CDK1
MOL000422	kaempferol	Coagulation factor VII	F7
MOL000422	kaempferol	Cytochrome P450 1A2	CYP1A2
MOL000422	kaempferol	Cytochrome P450 3A4	CYP3A4
MOL000422	kaempferol	Dipeptidyl peptidase 4	DPP4
MOL000422	kaempferol	DNA topoisomerase 2-alpha	TOP2A
MOL000422	kaempferol	E-selectin	SELE
MOL000422	kaempferol	Gamma-aminobutyric acid receptor subunit alpha-1	GABRA1
MOL000422	kaempferol	Glutathione S-transferase Mu 1	GSTM1
MOL000422	kaempferol	Glutathione S-transferase Mu 2	GSTM2
MOL000422	kaempferol	Glutathione S-transferase P	GSTP1
MOL000422	kaempferol	Heat shock protein HSP 90	HSP90AB1
MOL000422	kaempferol	Heme oxygenase 1	HMOX1
MOL000422	kaempferol	Insulin receptor	INSR
MOL000422	kaempferol	Interstitial collagenase	MMP1
MOL000422	kaempferol	Mitogen-activated protein kinase 8	MAPK8
MOL000422	kaempferol	Muscarinic acetylcholine receptor M1	CHRM1
MOL000422	kaempferol	Muscarinic acetylcholine receptor M2	CHRM2
MOL000422	kaempferol	Nitric oxide synthase, inducible	NOS2
MOL000422	kaempferol	Nitric-oxide synthase, endothelial	NOS3
MOL000422	kaempferol	Nuclear receptor coactivator 2	Ncoa2
MOL000422	kaempferol	Peroxisome proliferator activated receptor gamma	PPARG
MOL000422	kaempferol	Phosphatidylinositol-4,5-bisphosphate 3-kinase catalytic subunit, gamma isoform	PIK3CG
MOL000422	kaempferol	Progesterone receptor	PGR
MOL000422	kaempferol	Prostaglandin G/H synthase 1	PTGS1
MOL000422	kaempferol	Prostaglandin G/H synthase 2	PTGS2
MOL000422	kaempferol	Serine/threonine-protein phosphatase 2B catalytic subunit alpha isoform	PPP3CA
MOL000422	kaempferol	Sodium-dependent noradrenaline transporter	SLC6A2
MOL000422	kaempferol	Transcription factor Jun	JUN
MOL000422	kaempferol	Serine protease 1	PRSS1
MOL000422	kaempferol	Tumor necrosis factor	TNF
MOL000422	kaempferol	Vascular cell adhesion protein 1	VCAM1
MOL000422	kaempferol	Xanthine dehydrogenase/oxidase	XDH
MOL000433	FA	Cyclin-dependent kinase 2	CDK2
MOL000433	FA	Glycogen synthase kinase-3 beta	GSK3B
MOL000439	isomucronulatol-7,2'-di-O-glucosiole	DNA topoisomerase 2-alpha	TOP2A
MOL000442	1,7-Dihydroxy-3,9-dimethoxy pterocarpene	Heat shock protein HSP 90	HSP90AB1
MOL000442	1,7-Dihydroxy-3,9-dimethoxy pterocarpene	Prostaglandin G/H synthase 2	PTGS2
MOL000442	1,7-Dihydroxy-3,9-dimethoxy pterocarpene	Retinoic acid receptor RXR-alpha	RXRA
MOL000442	1,7-Dihydroxy-3,9-dimethoxy pterocarpene	Serine protease 1	PRSS1
MOL000492	(+)-catechin	Dipeptidase 2	DPEP2
MOL000492	(+)-catechin	Calmodulin	CALM1
MOL000492	(+)-catechin	Catalase	CAT
MOL000492	(+)-catechin	Estrogen receptor	ESR1
MOL000492	(+)-catechin	Heat shock protein HSP 90	HSP90AB1
MOL000492	(+)-catechin	Nuclear receptor coactivator 2	Ncoa2
MOL000492	(+)-catechin	Prostaglandin G/H synthase 1	PTGS1
MOL000492	(+)-catechin	Prostaglandin G/H synthase 2	PTGS2
MOL000492	(+)-catechin	Retinoic acid receptor RXR-alpha	RXRA
MOL001736	(-)-taxifolin	Heat shock protein HSP 90	HSP90AB1
MOL001736	(-)-taxifolin	Phosphatidylinositol-4,5-bisphosphate 3-kinase catalytic subunit, gamma isoform	PIK3CG
MOL001736	(-)-taxifolin	Prostaglandin G/H synthase 1	PTGS1
MOL001736	(-)-taxifolin	Prostaglandin G/H synthase 2	PTGS2
MOL004576	taxifolin	Aldo-keto reductase family 1 member B1	AKR1B1
MOL004576	taxifolin	Heat shock protein HSP 90	HSP90AB1
MOL004576	taxifolin	Phosphatidylinositol-4,5-bisphosphate 3-kinase catalytic subunit, gamma isoform	PIK3CG
MOL004576	taxifolin	Prostaglandin G/H synthase 1	PTGS1
MOL004576	taxifolin	Prostaglandin G/H synthase 2	PTGS2
MOL004576	taxifolin	Retinoic acid receptor RXR-alpha	RXRA
