# Supplementary material for: Comparative Efficacy of East Asian Herbal Formulae Containing Astragali Radix–Cinnamomi Ramulus Herb-Pair against Diabetic Peripheral Neuropathy and Mechanism Prediction: A Bayesian Network Meta-Analysis Integrated with Network Pharmacology
Source: Pharmaceutics. 2023 Apr 28;15(5):1361. doi: 10.3390/pharmaceutics15051361 (PMC10221388; doi:10.3390/pharmaceutics15051361)
Supplement: Supplementary file 1 [file pharmaceutics-15-01361-s001.zip › Supplementary Table S5.xlsx]

## Sheet: GeneCards-SearchResults(uc)
Supplementary Table S5. The detailed information of potantial DPN targets from GeneCard database
Gene symbol	Gene description	Gene Card Id	Relevance score	Database
INS	Insulin	GC11M002159	133.108	https://www.genecards.org/cgi-bin/carddisp.pl?gene=INS
PMP22	Peripheral Myelin Protein 22	GC17M015229	122.37	https://www.genecards.org/cgi-bin/carddisp.pl?gene=PMP22
MPZ	Myelin Protein Zero	GC01M161304	120.863	https://www.genecards.org/cgi-bin/carddisp.pl?gene=MPZ
MFN2	Mitofusin 2	GC01P011980	113.957	https://www.genecards.org/cgi-bin/carddisp.pl?gene=MFN2
GJB1	Gap Junction Protein Beta 1	GC0XP071212	110.088	https://www.genecards.org/cgi-bin/carddisp.pl?gene=GJB1
KCNJ11	Potassium Inwardly Rectifying Channel Subfamily J Member 11	GC11M017592	109.783	https://www.genecards.org/cgi-bin/carddisp.pl?gene=KCNJ11
GCK	Glucokinase	GC07M044467	107.632	https://www.genecards.org/cgi-bin/carddisp.pl?gene=GCK
ABCC8	ATP Binding Cassette Subfamily C Member 8	GC11M017392	107.275	https://www.genecards.org/cgi-bin/carddisp.pl?gene=ABCC8
SCN9A	Sodium Voltage-Gated Channel Alpha Subunit 9	GC02M166195	98.3565	https://www.genecards.org/cgi-bin/carddisp.pl?gene=SCN9A
HNF1A	HNF1 Homeobox A	GC12P120978	97.2707	https://www.genecards.org/cgi-bin/carddisp.pl?gene=HNF1A
KIF1A	Kinesin Family Member 1A	GC02M240713	94.5941	https://www.genecards.org/cgi-bin/carddisp.pl?gene=KIF1A
SLC12A6	Solute Carrier Family 12 Member 6	GC15M034229	93.8098	https://www.genecards.org/cgi-bin/carddisp.pl?gene=SLC12A6
GDAP1	Ganglioside Induced Differentiation Associated Protein 1	GC08P074315	93.5946	https://www.genecards.org/cgi-bin/carddisp.pl?gene=GDAP1
LMNA	Lamin A/C	GC01P156082	90.5096	https://www.genecards.org/cgi-bin/carddisp.pl?gene=LMNA
BSCL2	BSCL2 Lipid Droplet Biogenesis Associated, Seipin	GC11M089635	89.5569	https://www.genecards.org/cgi-bin/carddisp.pl?gene=BSCL2
INSR	Insulin Receptor	GC19M007112	85.4558	https://www.genecards.org/cgi-bin/carddisp.pl?gene=INSR
WFS1	Wolframin ER Transmembrane Glycoprotein	GC04P006260	83.8113	https://www.genecards.org/cgi-bin/carddisp.pl?gene=WFS1
SPTLC1	Serine Palmitoyltransferase Long Chain Base Subunit 1	GC09M094173	82.4819	https://www.genecards.org/cgi-bin/carddisp.pl?gene=SPTLC1
NEFL	Neurofilament Light Chain	GC08M024950	81.9177	https://www.genecards.org/cgi-bin/carddisp.pl?gene=NEFL
IL6	Interleukin 6	GC07P022725	81.4178	https://www.genecards.org/cgi-bin/carddisp.pl?gene=IL6
PRX	Periaxin	GC19M040393	80.6549	https://www.genecards.org/cgi-bin/carddisp.pl?gene=PRX
SETX	Senataxin	GC09M132261	79.0925	https://www.genecards.org/cgi-bin/carddisp.pl?gene=SETX
HNF4A	Hepatocyte Nuclear Factor 4 Alpha	GC20P044355	78.8255	https://www.genecards.org/cgi-bin/carddisp.pl?gene=HNF4A
WNK1	WNK Lysine Deficient Protein Kinase 1	GC12P000733	77.7275	https://www.genecards.org/cgi-bin/carddisp.pl?gene=WNK1
HNF1B	HNF1 Homeobox B	GC17M037686	76.7868	https://www.genecards.org/cgi-bin/carddisp.pl?gene=HNF1B
POLG	DNA Polymerase Gamma, Catalytic Subunit	GC15M090834	76.368	https://www.genecards.org/cgi-bin/carddisp.pl?gene=POLG
GAN	Gigaxonin	GC16P081319	75.895	https://www.genecards.org/cgi-bin/carddisp.pl?gene=GAN
PDX1	Pancreatic And Duodenal Homeobox 1	GC13P027921	74.5631	https://www.genecards.org/cgi-bin/carddisp.pl?gene=PDX1
DST	Dystonin	GC06M056457	74.1003	https://www.genecards.org/cgi-bin/carddisp.pl?gene=DST
PPARG	Peroxisome Proliferator Activated Receptor Gamma	GC03P012287	73.7056	https://www.genecards.org/cgi-bin/carddisp.pl?gene=PPARG
EGR2	Early Growth Response 2	GC10M062811	71.9112	https://www.genecards.org/cgi-bin/carddisp.pl?gene=EGR2
DNMT1	DNA Methyltransferase 1	GC19M010133	71.8305	https://www.genecards.org/cgi-bin/carddisp.pl?gene=DNMT1
AIFM1	Apoptosis Inducing Factor Mitochondria Associated 1	GC0XM130129	70.7421	https://www.genecards.org/cgi-bin/carddisp.pl?gene=AIFM1
SPTLC2	Serine Palmitoyltransferase Long Chain Base Subunit 2	GC14M077505	69.3876	https://www.genecards.org/cgi-bin/carddisp.pl?gene=SPTLC2
SCN1A-AS1	SCN1A And SCN9A Antisense RNA 1	GC02P165959	69.233	https://www.genecards.org/cgi-bin/carddisp.pl?gene=SCN1A-AS1
SH3TC2	SH3 Domain And Tetratricopeptide Repeats 2	GC05M148923	68.904	https://www.genecards.org/cgi-bin/carddisp.pl?gene=SH3TC2
SCN11A	Sodium Voltage-Gated Channel Alpha Subunit 11	GC03M038862	68.6872	https://www.genecards.org/cgi-bin/carddisp.pl?gene=SCN11A
IGHMBP2	Immunoglobulin Mu DNA Binding Protein 2	GC11P068903	68.5727	https://www.genecards.org/cgi-bin/carddisp.pl?gene=IGHMBP2
GARS1	Glycyl-TRNA Synthetase 1	GC07P030580	67.3527	https://www.genecards.org/cgi-bin/carddisp.pl?gene=GARS1
HNRNPUL2-BSCL2	HNRNPUL2-BSCL2 Readthrough (NMD Candidate)	GC11M089636	63.8854	https://www.genecards.org/cgi-bin/carddisp.pl?gene=HNRNPUL2-BSCL2
MT-ATP6	Mitochondrially Encoded ATP Synthase Membrane Subunit 6	GCMTP008531	63.4095	https://www.genecards.org/cgi-bin/carddisp.pl?gene=MT-ATP6
NGF	Nerve Growth Factor	GC01M115285	63.2383	https://www.genecards.org/cgi-bin/carddisp.pl?gene=NGF
ACE	Angiotensin I Converting Enzyme	GC17P063477	63.0105	https://www.genecards.org/cgi-bin/carddisp.pl?gene=ACE
VEGFA	Vascular Endothelial Growth Factor A	GC06P043770	62.796	https://www.genecards.org/cgi-bin/carddisp.pl?gene=VEGFA
NEUROD1	Neuronal Differentiation 1	GC02M181673	62.7721	https://www.genecards.org/cgi-bin/carddisp.pl?gene=NEUROD1
MT-ND1	Mitochondrially Encoded NADH:Ubiquinone Oxidoreductase Core Subunit 1	GCMTP003309	61.9955	https://www.genecards.org/cgi-bin/carddisp.pl?gene=MT-ND1
HFE	Homeostatic Iron Regulator	GC06P026087	61.4649	https://www.genecards.org/cgi-bin/carddisp.pl?gene=HFE
SOX10	SRY-Box Transcription Factor 10	GC22M058893	60.6463	https://www.genecards.org/cgi-bin/carddisp.pl?gene=SOX10
DYNC1H1	Dynein Cytoplasmic 1 Heavy Chain 1	GC14P109704	60.6354	https://www.genecards.org/cgi-bin/carddisp.pl?gene=DYNC1H1
PAX4	Paired Box 4	GC07M127610	60.6162	https://www.genecards.org/cgi-bin/carddisp.pl?gene=PAX4
HINT1	Histidine Triad Nucleotide Binding Protein 1	GC05M131159	60.5978	https://www.genecards.org/cgi-bin/carddisp.pl?gene=HINT1
MT-ND4	Mitochondrially Encoded NADH:Ubiquinone Oxidoreductase Core Subunit 4	GCMTP010762	60.4678	https://www.genecards.org/cgi-bin/carddisp.pl?gene=MT-ND4
TTR	Transthyretin	GC18P031557	59.6907	https://www.genecards.org/cgi-bin/carddisp.pl?gene=TTR
SLC25A46	Solute Carrier Family 25 Member 46	GC05P110738	59.0723	https://www.genecards.org/cgi-bin/carddisp.pl?gene=SLC25A46
DNAJB2	DnaJ Heat Shock Protein Family (Hsp40) Member B2	GC02P219279	58.6464	https://www.genecards.org/cgi-bin/carddisp.pl?gene=DNAJB2
TCF7L2	Transcription Factor 7 Like 2	GC10P112950	58.1764	https://www.genecards.org/cgi-bin/carddisp.pl?gene=TCF7L2
MTMR2	Myotubularin Related Protein 2	GC11M096574	57.0877	https://www.genecards.org/cgi-bin/carddisp.pl?gene=MTMR2
SBF2	SET Binding Factor 2	GC11M009797	56.9657	https://www.genecards.org/cgi-bin/carddisp.pl?gene=SBF2
PRPS1	Phosphoribosyl Pyrophosphate Synthetase 1	GC0XP107628	56.8933	https://www.genecards.org/cgi-bin/carddisp.pl?gene=PRPS1
TWNK	Twinkle MtDNA Helicase	GC10P100993	56.6043	https://www.genecards.org/cgi-bin/carddisp.pl?gene=TWNK
RETREG1	Reticulophagy Regulator 1	GC05M016472	55.7732	https://www.genecards.org/cgi-bin/carddisp.pl?gene=RETREG1
MT-ND6	Mitochondrially Encoded NADH:Ubiquinone Oxidoreductase Core Subunit 6	GCMTM014151	55.3026	https://www.genecards.org/cgi-bin/carddisp.pl?gene=MT-ND6
IRS1	Insulin Receptor Substrate 1	GC02M226731	54.4833	https://www.genecards.org/cgi-bin/carddisp.pl?gene=IRS1
TRPV4	Transient Receptor Potential Cation Channel Subfamily V Member 4	GC12M109783	54.4658	https://www.genecards.org/cgi-bin/carddisp.pl?gene=TRPV4
RETN	Resistin	GC19P007669	54.1279	https://www.genecards.org/cgi-bin/carddisp.pl?gene=RETN
NDRG1	N-Myc Downstream Regulated 1	GC08M133237	53.3562	https://www.genecards.org/cgi-bin/carddisp.pl?gene=NDRG1
FGD4	FYVE, RhoGEF And PH Domain Containing 4	GC12P032407	52.7517	https://www.genecards.org/cgi-bin/carddisp.pl?gene=FGD4
HSPB1	Heat Shock Protein Family B (Small) Member 1	GC07P076302	52.6863	https://www.genecards.org/cgi-bin/carddisp.pl?gene=HSPB1
HARS1	Histidyl-TRNA Synthetase 1	GC05M140673	51.9396	https://www.genecards.org/cgi-bin/carddisp.pl?gene=HARS1
RAB7A	RAB7A, Member RAS Oncogene Family	GC03P134197	51.662	https://www.genecards.org/cgi-bin/carddisp.pl?gene=RAB7A
PTPN22	Protein Tyrosine Phosphatase Non-Receptor Type 22	GC01M113813	51.4452	https://www.genecards.org/cgi-bin/carddisp.pl?gene=PTPN22
FIG4	FIG4 Phosphoinositide 5-Phosphatase	GC06P109691	51.3197	https://www.genecards.org/cgi-bin/carddisp.pl?gene=FIG4
HSPB8	Heat Shock Protein Family B (Small) Member 8	GC12P119173	51.0658	https://www.genecards.org/cgi-bin/carddisp.pl?gene=HSPB8
CTLA4	Cytotoxic T-Lymphocyte Associated Protein 4	GC02P203854	51.0322	https://www.genecards.org/cgi-bin/carddisp.pl?gene=CTLA4
DNM2	Dynamin 2	GC19P010718	50.9788	https://www.genecards.org/cgi-bin/carddisp.pl?gene=DNM2
LITAF	Lipopolysaccharide Induced TNF Factor	GC16M011547	50.8434	https://www.genecards.org/cgi-bin/carddisp.pl?gene=LITAF
SORD	Sorbitol Dehydrogenase	GC15P045023	50.8408	https://www.genecards.org/cgi-bin/carddisp.pl?gene=SORD
TNF	Tumor Necrosis Factor	GC06P083695	50.7477	https://www.genecards.org/cgi-bin/carddisp.pl?gene=TNF
AVPR2	Arginine Vasopressin Receptor 2	GC0XP153902	50.641	https://www.genecards.org/cgi-bin/carddisp.pl?gene=AVPR2
SLC30A8	Solute Carrier Family 30 Member 8	GC08P116950	50.1835	https://www.genecards.org/cgi-bin/carddisp.pl?gene=SLC30A8
AKT2	AKT Serine/Threonine Kinase 2	GC19M040230	50.1386	https://www.genecards.org/cgi-bin/carddisp.pl?gene=AKT2
PMP2	Peripheral Myelin Protein 2	GC08M081440	50.0658	https://www.genecards.org/cgi-bin/carddisp.pl?gene=PMP2
AARS1	Alanyl-TRNA Synthetase 1	GC16M070726	49.2197	https://www.genecards.org/cgi-bin/carddisp.pl?gene=AARS1
SLC2A2	Solute Carrier Family 2 Member 2	GC03M170996	49.2172	https://www.genecards.org/cgi-bin/carddisp.pl?gene=SLC2A2
AVP	Arginine Vasopressin	GC20M003082	49.1089	https://www.genecards.org/cgi-bin/carddisp.pl?gene=AVP
ENPP1	Ectonucleotide Pyrophosphatase/Phosphodiesterase 1	GC06P131808	48.823	https://www.genecards.org/cgi-bin/carddisp.pl?gene=ENPP1
FOXP3	Forkhead Box P3	GC0XM049250	48.6031	https://www.genecards.org/cgi-bin/carddisp.pl?gene=FOXP3
ATL1	Atlastin GTPase 1	GC14P050532	48.0851	https://www.genecards.org/cgi-bin/carddisp.pl?gene=ATL1
NTRK1	Neurotrophic Receptor Tyrosine Kinase 1	GC01P156815	47.7433	https://www.genecards.org/cgi-bin/carddisp.pl?gene=NTRK1
MT-TL1	Mitochondrially Encoded TRNA-Leu (UUA/G) 1	GCMTP003232	47.6962	https://www.genecards.org/cgi-bin/carddisp.pl?gene=MT-TL1
PNPLA6	Patatin Like Phospholipase Domain Containing 6	GC19P007534	47.5847	https://www.genecards.org/cgi-bin/carddisp.pl?gene=PNPLA6
TDP1	Tyrosyl-DNA Phosphodiesterase 1	GC14P089954	47.3012	https://www.genecards.org/cgi-bin/carddisp.pl?gene=TDP1
MME	Membrane Metalloendopeptidase	GC03P155024	46.5099	https://www.genecards.org/cgi-bin/carddisp.pl?gene=MME
IARS2	Isoleucyl-TRNA Synthetase 2, Mitochondrial	GC01P220094	46.3654	https://www.genecards.org/cgi-bin/carddisp.pl?gene=IARS2
CCT5	Chaperonin Containing TCP1 Subunit 5	GC05P010236	45.4969	https://www.genecards.org/cgi-bin/carddisp.pl?gene=CCT5
IGF2BP2	Insulin Like Growth Factor 2 MRNA Binding Protein 2	GC03M185643	45.4532	https://www.genecards.org/cgi-bin/carddisp.pl?gene=IGF2BP2
INS-IGF2	INS-IGF2 Readthrough	GC11M003296	45.0171	https://www.genecards.org/cgi-bin/carddisp.pl?gene=INS-IGF2
IRS2	Insulin Receptor Substrate 2	GC13M109752	44.7651	https://www.genecards.org/cgi-bin/carddisp.pl?gene=IRS2
HLA-DRB1	Major Histocompatibility Complex, Class II, DR Beta 1	GC06M066007	44.652	https://www.genecards.org/cgi-bin/carddisp.pl?gene=HLA-DRB1
SLC2A4	Solute Carrier Family 2 Member 4	GC17P011137	44.4822	https://www.genecards.org/cgi-bin/carddisp.pl?gene=SLC2A4
MT-ND5	Mitochondrially Encoded NADH:Ubiquinone Oxidoreductase Core Subunit 5	GCMTP012339	44.4393	https://www.genecards.org/cgi-bin/carddisp.pl?gene=MT-ND5
GLIS3	GLIS Family Zinc Finger 3	GC09M003816	44.2378	https://www.genecards.org/cgi-bin/carddisp.pl?gene=GLIS3
ALB	Albumin	GC04P073397	44.2137	https://www.genecards.org/cgi-bin/carddisp.pl?gene=ALB
DNAJC3	DnaJ Heat Shock Protein Family (Hsp40) Member C3	GC13P095677	44.006	https://www.genecards.org/cgi-bin/carddisp.pl?gene=DNAJC3
OPA1	OPA1 Mitochondrial Dynamin Like GTPase	GC03P193594	43.8267	https://www.genecards.org/cgi-bin/carddisp.pl?gene=OPA1
EPO	Erythropoietin	GC07P100720	43.6751	https://www.genecards.org/cgi-bin/carddisp.pl?gene=EPO
BLK	BLK Proto-Oncogene, Src Family Tyrosine Kinase	GC08P011486	43.5876	https://www.genecards.org/cgi-bin/carddisp.pl?gene=BLK
AKR1B1	Aldo-Keto Reductase Family 1 Member B	GC07M134442	43.4339	https://www.genecards.org/cgi-bin/carddisp.pl?gene=AKR1B1
LIPC	Lipase C, Hepatic Type	GC15P058410	42.9532	https://www.genecards.org/cgi-bin/carddisp.pl?gene=LIPC
APOA1	Apolipoprotein A1	GC11M116835	42.9276	https://www.genecards.org/cgi-bin/carddisp.pl?gene=APOA1
LEP	Leptin	GC07P128241	42.8385	https://www.genecards.org/cgi-bin/carddisp.pl?gene=LEP
MYH14	Myosin Heavy Chain 14	GC19P067156	42.6992	https://www.genecards.org/cgi-bin/carddisp.pl?gene=MYH14
MTNR1B	Melatonin Receptor 1B	GC11P092969	42.1595	https://www.genecards.org/cgi-bin/carddisp.pl?gene=MTNR1B
TFG	Trafficking From ER To Golgi Regulator	GC03P100709	42.0694	https://www.genecards.org/cgi-bin/carddisp.pl?gene=TFG
PEX6	Peroxisomal Biogenesis Factor 6	GC06M042963	41.531	https://www.genecards.org/cgi-bin/carddisp.pl?gene=PEX6
SOD2	Superoxide Dismutase 2	GC06M159669	41.2433	https://www.genecards.org/cgi-bin/carddisp.pl?gene=SOD2
BAG3	BAG Cochaperone 3	GC10P119651	41.1203	https://www.genecards.org/cgi-bin/carddisp.pl?gene=BAG3
PPP1R3A	Protein Phosphatase 1 Regulatory Subunit 3A	GC07M113876	40.919	https://www.genecards.org/cgi-bin/carddisp.pl?gene=PPP1R3A
KIF1B	Kinesin Family Member 1B	GC01P010210	40.8207	https://www.genecards.org/cgi-bin/carddisp.pl?gene=KIF1B
CRP	C-Reactive Protein	GC01M159727	40.7477	https://www.genecards.org/cgi-bin/carddisp.pl?gene=CRP
APOE	Apolipoprotein E	GC19P066879	40.5837	https://www.genecards.org/cgi-bin/carddisp.pl?gene=APOE
MTHFR	Methylenetetrahydrofolate Reductase	GC01M011785	40.3977	https://www.genecards.org/cgi-bin/carddisp.pl?gene=MTHFR
MORC2	MORC Family CW-Type Zinc Finger 2	GC22M030925	40.3074	https://www.genecards.org/cgi-bin/carddisp.pl?gene=MORC2
MT-CO1	Mitochondrially Encoded Cytochrome C Oxidase I	GCMTP005906	40.0892	https://www.genecards.org/cgi-bin/carddisp.pl?gene=MT-CO1
MT-TK	Mitochondrially Encoded TRNA-Lys (AAA/G)	GCMTP008297	39.8464	https://www.genecards.org/cgi-bin/carddisp.pl?gene=MT-TK
HLA-DQB1	Major Histocompatibility Complex, Class II, DQ Beta 1	GC06M066016	39.7567	https://www.genecards.org/cgi-bin/carddisp.pl?gene=HLA-DQB1
APTX	Aprataxin	GC09M032886	39.7218	https://www.genecards.org/cgi-bin/carddisp.pl?gene=APTX
KIF5A	Kinesin Family Member 5A	GC12P057549	39.6865	https://www.genecards.org/cgi-bin/carddisp.pl?gene=KIF5A
MT-CO3	Mitochondrially Encoded Cytochrome C Oxidase III	GCMTP009209	39.4753	https://www.genecards.org/cgi-bin/carddisp.pl?gene=MT-CO3
SURF1	SURF1 Cytochrome C Oxidase Assembly Factor	GC09M133351	39.4053	https://www.genecards.org/cgi-bin/carddisp.pl?gene=SURF1
ALMS1	ALMS1 Centrosome And Basal Body Associated Protein	GC02P073385	39.2101	https://www.genecards.org/cgi-bin/carddisp.pl?gene=ALMS1
PTPN1	Protein Tyrosine Phosphatase Non-Receptor Type 1	GC20P050510	39.2032	https://www.genecards.org/cgi-bin/carddisp.pl?gene=PTPN1
MT-ND2	Mitochondrially Encoded NADH:Ubiquinone Oxidoreductase Core Subunit 2	GCMTP004472	39.0812	https://www.genecards.org/cgi-bin/carddisp.pl?gene=MT-ND2
MCM3AP	Minichromosome Maintenance Complex Component 3 Associated Protein	GC21M046235	38.974	https://www.genecards.org/cgi-bin/carddisp.pl?gene=MCM3AP
ADIPOQ	Adiponectin, C1Q And Collagen Domain Containing	GC03P186842	38.81	https://www.genecards.org/cgi-bin/carddisp.pl?gene=ADIPOQ
STAT3	Signal Transducer And Activator Of Transcription 3	GC17M042313	38.7607	https://www.genecards.org/cgi-bin/carddisp.pl?gene=STAT3
SPG11	SPG11 Vesicle Trafficking Associated, Spatacsin	GC15M044562	38.1996	https://www.genecards.org/cgi-bin/carddisp.pl?gene=SPG11
MT-ND3	Mitochondrially Encoded NADH:Ubiquinone Oxidoreductase Core Subunit 3	GCMTP010061	38.0853	https://www.genecards.org/cgi-bin/carddisp.pl?gene=MT-ND3
ELP1	Elongator Acetyltransferase Complex Subunit 1	GC09M108868	37.9654	https://www.genecards.org/cgi-bin/carddisp.pl?gene=ELP1
IL2RA	Interleukin 2 Receptor Subunit Alpha	GC10M006010	37.9218	https://www.genecards.org/cgi-bin/carddisp.pl?gene=IL2RA
SBF1	SET Binding Factor 1	GC22M057734	37.8121	https://www.genecards.org/cgi-bin/carddisp.pl?gene=SBF1
TBC1D4	TBC1 Domain Family Member 4	GC13M075284	37.3904	https://www.genecards.org/cgi-bin/carddisp.pl?gene=TBC1D4
DCAF8	DDB1 And CUL4 Associated Factor 8	GC01M160215	37.2835	https://www.genecards.org/cgi-bin/carddisp.pl?gene=DCAF8
BDNF	Brain Derived Neurotrophic Factor	GC11M027654	37.17	https://www.genecards.org/cgi-bin/carddisp.pl?gene=BDNF
CNTNAP1	Contactin Associated Protein 1	GC17P042682	37.1286	https://www.genecards.org/cgi-bin/carddisp.pl?gene=CNTNAP1
NF1	Neurofibromin 1	GC17P031094	37.0459	https://www.genecards.org/cgi-bin/carddisp.pl?gene=NF1
TP53	Tumor Protein P53	GC17M007661	36.8192	https://www.genecards.org/cgi-bin/carddisp.pl?gene=TP53
MARS1	Methionyl-TRNA Synthetase 1	GC12P057476	36.6092	https://www.genecards.org/cgi-bin/carddisp.pl?gene=MARS1
PON1	Paraoxonase 1	GC07M095297	36.2421	https://www.genecards.org/cgi-bin/carddisp.pl?gene=PON1
MT-TE	Mitochondrially Encoded TRNA-Glu (GAA/G)	GCMTM014676	35.958	https://www.genecards.org/cgi-bin/carddisp.pl?gene=MT-TE
HK1	Hexokinase 1	GC10P069269	35.66	https://www.genecards.org/cgi-bin/carddisp.pl?gene=HK1
GCG	Glucagon	GC02M162142	35.5888	https://www.genecards.org/cgi-bin/carddisp.pl?gene=GCG
CCL2	C-C Motif Chemokine Ligand 2	GC17P034255	35.5868	https://www.genecards.org/cgi-bin/carddisp.pl?gene=CCL2
IL10	Interleukin 10	GC01M206767	35.5324	https://www.genecards.org/cgi-bin/carddisp.pl?gene=IL10
APOB	Apolipoprotein B	GC02M020956	35.5055	https://www.genecards.org/cgi-bin/carddisp.pl?gene=APOB
CEL	Carboxyl Ester Lipase	GC09P133061	35.4861	https://www.genecards.org/cgi-bin/carddisp.pl?gene=CEL
MAPK8IP1	Mitogen-Activated Protein Kinase 8 Interacting Protein 1	GC11P046501	35.3345	https://www.genecards.org/cgi-bin/carddisp.pl?gene=MAPK8IP1
MT-CYB	Mitochondrially Encoded Cytochrome B	GCMTP014749	35.1534	https://www.genecards.org/cgi-bin/carddisp.pl?gene=MT-CYB
SACS	Sacsin Molecular Chaperone	GC13M023288	34.9786	https://www.genecards.org/cgi-bin/carddisp.pl?gene=SACS
HLA-DQA1	Major Histocompatibility Complex, Class II, DQ Alpha 1	GC06P083727	34.8152	https://www.genecards.org/cgi-bin/carddisp.pl?gene=HLA-DQA1
IGF1	Insulin Like Growth Factor 1	GC12M102395	34.2869	https://www.genecards.org/cgi-bin/carddisp.pl?gene=IGF1
MPV17	Mitochondrial Inner Membrane Protein MPV17	GC02M027309	34.2833	https://www.genecards.org/cgi-bin/carddisp.pl?gene=MPV17
ICAM1	Intercellular Adhesion Molecule 1	GC19P010466	34.1045	https://www.genecards.org/cgi-bin/carddisp.pl?gene=ICAM1
MIR29A	MicroRNA 29a	GC07M130876	34.0663	https://www.genecards.org/cgi-bin/carddisp.pl?gene=MIR29A
HMGA1	High Mobility Group AT-Hook 1	GC06P083808	33.5883	https://www.genecards.org/cgi-bin/carddisp.pl?gene=HMGA1
VCP	Valosin Containing Protein	GC09M035056	33.5487	https://www.genecards.org/cgi-bin/carddisp.pl?gene=VCP
IFNG	Interferon Gamma	GC12M068154	33.5024	https://www.genecards.org/cgi-bin/carddisp.pl?gene=IFNG
MAG	Myelin Associated Glycoprotein	GC19P035292	33.4144	https://www.genecards.org/cgi-bin/carddisp.pl?gene=MAG
NOS3	Nitric Oxide Synthase 3	GC07P150990	33.3587	https://www.genecards.org/cgi-bin/carddisp.pl?gene=NOS3
FXN	Frataxin	GC09P069035	32.7777	https://www.genecards.org/cgi-bin/carddisp.pl?gene=FXN
AGER	Advanced Glycosylation End-Product Specific Receptor	GC06M032180	32.6708	https://www.genecards.org/cgi-bin/carddisp.pl?gene=AGER
NEFH	Neurofilament Heavy Chain	GC22P029480	32.592	https://www.genecards.org/cgi-bin/carddisp.pl?gene=NEFH
ZFYVE26	Zinc Finger FYVE-Type Containing 26	GC14M067727	32.5104	https://www.genecards.org/cgi-bin/carddisp.pl?gene=ZFYVE26
SCN10A	Sodium Voltage-Gated Channel Alpha Subunit 10	GC03M038713	32.5025	https://www.genecards.org/cgi-bin/carddisp.pl?gene=SCN10A
SNAP29	Synaptosome Associated Protein 29	GC22P020859	32.2803	https://www.genecards.org/cgi-bin/carddisp.pl?gene=SNAP29
SLC19A2	Solute Carrier Family 19 Member 2	GC01M169463	32.046	https://www.genecards.org/cgi-bin/carddisp.pl?gene=SLC19A2
ABCA4	ATP Binding Cassette Subfamily A Member 4	GC01M093992	31.98	https://www.genecards.org/cgi-bin/carddisp.pl?gene=ABCA4
ERBB2	Erb-B2 Receptor Tyrosine Kinase 2	GC17P039687	31.9258	https://www.genecards.org/cgi-bin/carddisp.pl?gene=ERBB2
ABCA1	ATP Binding Cassette Subfamily A Member 1	GC09M104781	31.9019	https://www.genecards.org/cgi-bin/carddisp.pl?gene=ABCA1
GPD2	Glycerol-3-Phosphate Dehydrogenase 2	GC02P156401	31.7802	https://www.genecards.org/cgi-bin/carddisp.pl?gene=GPD2
SPG7	SPG7 Matrix AAA Peptidase Subunit, Paraplegin	GC16P091303	31.7616	https://www.genecards.org/cgi-bin/carddisp.pl?gene=SPG7
CAPN10	Calpain 10	GC02P240586	31.6945	https://www.genecards.org/cgi-bin/carddisp.pl?gene=CAPN10
FBLN5	Fibulin 5	GC14M091869	31.6273	https://www.genecards.org/cgi-bin/carddisp.pl?gene=FBLN5
TGFB1	Transforming Growth Factor Beta 1	GC19M041301	31.5655	https://www.genecards.org/cgi-bin/carddisp.pl?gene=TGFB1
YARS1	Tyrosyl-TRNA Synthetase 1	GC01M032776	31.5214	https://www.genecards.org/cgi-bin/carddisp.pl?gene=YARS1
SOD1	Superoxide Dismutase 1	GC21P031659	31.4029	https://www.genecards.org/cgi-bin/carddisp.pl?gene=SOD1
REEP1	Receptor Accessory Protein 1	GC02M086213	31.3617	https://www.genecards.org/cgi-bin/carddisp.pl?gene=REEP1
NEMF	Nuclear Export Mediator Factor	GC14M049782	31.2356	https://www.genecards.org/cgi-bin/carddisp.pl?gene=NEMF
CAT	Catalase	GC11P034460	31.0976	https://www.genecards.org/cgi-bin/carddisp.pl?gene=CAT
B2M	Beta-2-Microglobulin	GC15P044711	31.0569	https://www.genecards.org/cgi-bin/carddisp.pl?gene=B2M
IL1B	Interleukin 1 Beta	GC02M112829	31.0507	https://www.genecards.org/cgi-bin/carddisp.pl?gene=IL1B
FBXO38	F-Box Protein 38	GC05P148383	30.9733	https://www.genecards.org/cgi-bin/carddisp.pl?gene=FBXO38
NAGLU	N-Acetyl-Alpha-Glucosaminidase	GC17P055669	30.7067	https://www.genecards.org/cgi-bin/carddisp.pl?gene=NAGLU
RRM2B	Ribonucleotide Reductase Regulatory TP53 Inducible Subunit M2B	GC08M102204	30.471	https://www.genecards.org/cgi-bin/carddisp.pl?gene=RRM2B
RHO	Rhodopsin	GC03P134215	30.2868	https://www.genecards.org/cgi-bin/carddisp.pl?gene=RHO
MT-TS1	Mitochondrially Encoded TRNA-Ser (UCN) 1	GCMTM007447	30.2842	https://www.genecards.org/cgi-bin/carddisp.pl?gene=MT-TS1
TYMP	Thymidine Phosphorylase	GC22M050525	30.0114	https://www.genecards.org/cgi-bin/carddisp.pl?gene=TYMP
MIR21	MicroRNA 21	GC17P059841	29.9781	https://www.genecards.org/cgi-bin/carddisp.pl?gene=MIR21
TLR4	Toll Like Receptor 4	GC09P117704	29.9676	https://www.genecards.org/cgi-bin/carddisp.pl?gene=TLR4
MT-ND4L	Mitochondrially Encoded NADH:Ubiquinone Oxidoreductase Core Subunit 4L	GCMTP010472	29.9417	https://www.genecards.org/cgi-bin/carddisp.pl?gene=MT-ND4L
CTNNB1	Catenin Beta 1	GC03P041236	29.726	https://www.genecards.org/cgi-bin/carddisp.pl?gene=CTNNB1
IL2	Interleukin 2	GC04M122451	29.7184	https://www.genecards.org/cgi-bin/carddisp.pl?gene=IL2
AP1S1	Adaptor Related Protein Complex 1 Subunit Sigma 1	GC07P101154	29.6757	https://www.genecards.org/cgi-bin/carddisp.pl?gene=AP1S1
MC4R	Melanocortin 4 Receptor	GC18M060371	29.6339	https://www.genecards.org/cgi-bin/carddisp.pl?gene=MC4R
FBN1	Fibrillin 1	GC15M048408	29.5819	https://www.genecards.org/cgi-bin/carddisp.pl?gene=FBN1
MIR29C	MicroRNA 29c	GC01M207802	29.4095	https://www.genecards.org/cgi-bin/carddisp.pl?gene=MIR29C
EIF2AK3	Eukaryotic Translation Initiation Factor 2 Alpha Kinase 3	GC02M088556	29.2679	https://www.genecards.org/cgi-bin/carddisp.pl?gene=EIF2AK3
NFASC	Neurofascin	GC01P204828	29.2089	https://www.genecards.org/cgi-bin/carddisp.pl?gene=NFASC
CISD2	CDGSH Iron Sulfur Domain 2	GC04P102868	29.1569	https://www.genecards.org/cgi-bin/carddisp.pl?gene=CISD2
GSN	Gelsolin	GC09P121201	28.9657	https://www.genecards.org/cgi-bin/carddisp.pl?gene=GSN
ERBB3	Erb-B2 Receptor Tyrosine Kinase 3	GC12P057264	28.9543	https://www.genecards.org/cgi-bin/carddisp.pl?gene=ERBB3
DNAJC30	DnaJ Heat Shock Protein Family (Hsp40) Member C30	GC07M073680	28.9398	https://www.genecards.org/cgi-bin/carddisp.pl?gene=DNAJC30
MED25	Mediator Complex Subunit 25	GC19P067126	28.7562	https://www.genecards.org/cgi-bin/carddisp.pl?gene=MED25
IL1RN	Interleukin 1 Receptor Antagonist	GC02P122460	28.7128	https://www.genecards.org/cgi-bin/carddisp.pl?gene=IL1RN
DCTN1	Dynactin Subunit 1	GC02M074361	28.6626	https://www.genecards.org/cgi-bin/carddisp.pl?gene=DCTN1
APPL1	Adaptor Protein, Phosphotyrosine Interacting With PH Domain And Leucine Zipper 1	GC03P057227	28.6424	https://www.genecards.org/cgi-bin/carddisp.pl?gene=APPL1
AFG3L2	AFG3 Like Matrix AAA Peptidase Subunit 2	GC18M012328	28.5852	https://www.genecards.org/cgi-bin/carddisp.pl?gene=AFG3L2
IL4	Interleukin 4	GC05P132673	28.5027	https://www.genecards.org/cgi-bin/carddisp.pl?gene=IL4
DIAPH3	Diaphanous Related Formin 3	GC13M059665	28.1728	https://www.genecards.org/cgi-bin/carddisp.pl?gene=DIAPH3
CDKN2A	Cyclin Dependent Kinase Inhibitor 2A	GC09M021967	28.1088	https://www.genecards.org/cgi-bin/carddisp.pl?gene=CDKN2A
EDN1	Endothelin 1	GC06P012256	27.8973	https://www.genecards.org/cgi-bin/carddisp.pl?gene=EDN1
MIR657	MicroRNA 657	GC17M081125	27.8647	https://www.genecards.org/cgi-bin/carddisp.pl?gene=MIR657
AKT1	AKT Serine/Threonine Kinase 1	GC14M104769	27.8588	https://www.genecards.org/cgi-bin/carddisp.pl?gene=AKT1
CCR5	C-C Motif Chemokine Receptor 5	GC03P046776	27.8387	https://www.genecards.org/cgi-bin/carddisp.pl?gene=CCR5
PLP1	Proteolipid Protein 1	GC0XP103773	27.8368	https://www.genecards.org/cgi-bin/carddisp.pl?gene=PLP1
GP1BA	Glycoprotein Ib Platelet Subunit Alpha	GC17P004932	27.5475	https://www.genecards.org/cgi-bin/carddisp.pl?gene=GP1BA
NDUFS2	NADH:Ubiquinone Oxidoreductase Core Subunit S2	GC01P161197	27.5376	https://www.genecards.org/cgi-bin/carddisp.pl?gene=NDUFS2
CACNA1A	Calcium Voltage-Gated Channel Subunit Alpha1 A	GC19M013206	27.3449	https://www.genecards.org/cgi-bin/carddisp.pl?gene=CACNA1A
IAPP	Islet Amyloid Polypeptide	GC12P021354	27.3363	https://www.genecards.org/cgi-bin/carddisp.pl?gene=IAPP
PLA2G6	Phospholipase A2 Group VI	GC22M058815	27.3022	https://www.genecards.org/cgi-bin/carddisp.pl?gene=PLA2G6
DNAJC6	DnaJ Heat Shock Protein Family (Hsp40) Member C6	GC01P065248	27.2169	https://www.genecards.org/cgi-bin/carddisp.pl?gene=DNAJC6
CXCL8	C-X-C Motif Chemokine Ligand 8	GC04P073740	27.1958	https://www.genecards.org/cgi-bin/carddisp.pl?gene=CXCL8
CAV1	Caveolin 1	GC07P116524	27.192	https://www.genecards.org/cgi-bin/carddisp.pl?gene=CAV1
MMP2	Matrix Metallopeptidase 2	GC16P055390	27.1884	https://www.genecards.org/cgi-bin/carddisp.pl?gene=MMP2
MTRFR	Mitochondrial Translation Release Factor In Rescue	GC12P126254	27.1718	https://www.genecards.org/cgi-bin/carddisp.pl?gene=MTRFR
LEPR	Leptin Receptor	GC01P065421	27.1676	https://www.genecards.org/cgi-bin/carddisp.pl?gene=LEPR
ATM	ATM Serine/Threonine Kinase	GC11P108222	27.0854	https://www.genecards.org/cgi-bin/carddisp.pl?gene=ATM
SPINK1	Serine Peptidase Inhibitor Kazal Type 1	GC05M147825	26.9733	https://www.genecards.org/cgi-bin/carddisp.pl?gene=SPINK1
SCYL1	SCY1 Like Pseudokinase 1	GC11P065525	26.9449	https://www.genecards.org/cgi-bin/carddisp.pl?gene=SCYL1
SPTBN4	Spectrin Beta, Non-Erythrocytic 4	GC19P040466	26.7252	https://www.genecards.org/cgi-bin/carddisp.pl?gene=SPTBN4
PRMT7	Protein Arginine Methyltransferase 7	GC16P068495	26.6725	https://www.genecards.org/cgi-bin/carddisp.pl?gene=PRMT7
PLAGL1	PLAG1 Like Zinc Finger 1	GC06M143940	26.633	https://www.genecards.org/cgi-bin/carddisp.pl?gene=PLAGL1
PNKP	Polynucleotide Kinase 3'-Phosphatase	GC19M066110	26.6255	https://www.genecards.org/cgi-bin/carddisp.pl?gene=PNKP
SLC2A1	Solute Carrier Family 2 Member 1	GC01M042925	26.5081	https://www.genecards.org/cgi-bin/carddisp.pl?gene=SLC2A1
AR	Androgen Receptor	GC0XP067544	26.3734	https://www.genecards.org/cgi-bin/carddisp.pl?gene=AR
REN	Renin	GC01M204154	26.2652	https://www.genecards.org/cgi-bin/carddisp.pl?gene=REN
GAD2	Glutamate Decarboxylase 2	GC10P026216	26.1807	https://www.genecards.org/cgi-bin/carddisp.pl?gene=GAD2
DHH	Desert Hedgehog Signaling Molecule	GC12M049650	26.1499	https://www.genecards.org/cgi-bin/carddisp.pl?gene=DHH
LOC101928008	Uncharacterized LOC101928008	GC11P009839	25.946	https://www.genecards.org/cgi-bin/carddisp.pl?gene=LOC101928008
FLVCR1	FLVCR Heme Transporter 1	GC01P212858	25.8502	https://www.genecards.org/cgi-bin/carddisp.pl?gene=FLVCR1
KLC2	Kinesin Light Chain 2	GC11P070038	25.8433	https://www.genecards.org/cgi-bin/carddisp.pl?gene=KLC2
POMC	Proopiomelanocortin	GC02M025160	25.6733	https://www.genecards.org/cgi-bin/carddisp.pl?gene=POMC
ITPR3	Inositol 1,4,5-Trisphosphate Receptor Type 3	GC06P033620	25.67	https://www.genecards.org/cgi-bin/carddisp.pl?gene=ITPR3
MIR17	MicroRNA 17	GC13P091350	25.6542	https://www.genecards.org/cgi-bin/carddisp.pl?gene=MIR17
AP1B1	Adaptor Related Protein Complex 1 Subunit Beta 1	GC22M029327	25.5602	https://www.genecards.org/cgi-bin/carddisp.pl?gene=AP1B1
SERPINE1	Serpin Family E Member 1	GC07P101127	25.531	https://www.genecards.org/cgi-bin/carddisp.pl?gene=SERPINE1
AGPAT2	1-Acylglycerol-3-Phosphate O-Acyltransferase 2	GC09M136673	25.4861	https://www.genecards.org/cgi-bin/carddisp.pl?gene=AGPAT2
MIR155	MicroRNA 155	GC21P025573	25.4658	https://www.genecards.org/cgi-bin/carddisp.pl?gene=MIR155
LPL	Lipoprotein Lipase	GC08P019901	25.4087	https://www.genecards.org/cgi-bin/carddisp.pl?gene=LPL
FGF2	Fibroblast Growth Factor 2	GC04P122826	25.3876	https://www.genecards.org/cgi-bin/carddisp.pl?gene=FGF2
VWF	Von Willebrand Factor	GC12M005917	25.3385	https://www.genecards.org/cgi-bin/carddisp.pl?gene=VWF
MMP9	Matrix Metallopeptidase 9	GC20P046008	25.2016	https://www.genecards.org/cgi-bin/carddisp.pl?gene=MMP9
MT-ATP8	Mitochondrially Encoded ATP Synthase Membrane Subunit 8	GCMTP008368	25.1581	https://www.genecards.org/cgi-bin/carddisp.pl?gene=MT-ATP8
HSPB3	Heat Shock Protein Family B (Small) Member 3	GC05P054565	25.1489	https://www.genecards.org/cgi-bin/carddisp.pl?gene=HSPB3
VWA1	Von Willebrand Factor A Domain Containing 1	GC01P001434	25.0862	https://www.genecards.org/cgi-bin/carddisp.pl?gene=VWA1
MACROD1	Mono-ADP Ribosylhydrolase 1	GC11M063998	25.0591	https://www.genecards.org/cgi-bin/carddisp.pl?gene=MACROD1
NTF3	Neurotrophin 3	GC12P021021	24.8266	https://www.genecards.org/cgi-bin/carddisp.pl?gene=NTF3
IFIH1	Interferon Induced With Helicase C Domain 1	GC02M162267	24.7993	https://www.genecards.org/cgi-bin/carddisp.pl?gene=IFIH1
OTOF	Otoferlin	GC02M026458	24.6515	https://www.genecards.org/cgi-bin/carddisp.pl?gene=OTOF
SYT2	Synaptotagmin 2	GC01M202559	24.5757	https://www.genecards.org/cgi-bin/carddisp.pl?gene=SYT2
HMOX1	Heme Oxygenase 1	GC22P035380	24.5712	https://www.genecards.org/cgi-bin/carddisp.pl?gene=HMOX1
SCO2	Synthesis Of Cytochrome C Oxidase 2	GC22M050523	24.5457	https://www.genecards.org/cgi-bin/carddisp.pl?gene=SCO2
KRAS	KRAS Proto-Oncogene, GTPase	GC12M025204	24.5107	https://www.genecards.org/cgi-bin/carddisp.pl?gene=KRAS
PHYH	Phytanoyl-CoA 2-Hydroxylase	GC10M013277	24.5006	https://www.genecards.org/cgi-bin/carddisp.pl?gene=PHYH
MFF	Mitochondrial Fission Factor	GC02P227325	24.4989	https://www.genecards.org/cgi-bin/carddisp.pl?gene=MFF
NDUFS4	NADH:Ubiquinone Oxidoreductase Subunit S4	GC05P053560	24.4067	https://www.genecards.org/cgi-bin/carddisp.pl?gene=NDUFS4
IL17A	Interleukin 17A	GC06P052186	24.3945	https://www.genecards.org/cgi-bin/carddisp.pl?gene=IL17A
SEPTIN9	Septin 9	GC17P077282	24.3337	https://www.genecards.org/cgi-bin/carddisp.pl?gene=SEPTIN9
AIRE	Autoimmune Regulator	GC21P044285	24.3049	https://www.genecards.org/cgi-bin/carddisp.pl?gene=AIRE
PPARGC1A	PPARG Coactivator 1 Alpha	GC04M023755	24.2962	https://www.genecards.org/cgi-bin/carddisp.pl?gene=PPARGC1A
F2	Coagulation Factor II, Thrombin	GC11P046720	24.294	https://www.genecards.org/cgi-bin/carddisp.pl?gene=F2
DPP4	Dipeptidyl Peptidase 4	GC02M161992	24.2674	https://www.genecards.org/cgi-bin/carddisp.pl?gene=DPP4
MT-TS2	Mitochondrially Encoded TRNA-Ser (AGU/C) 2	GCMTP012215	24.2292	https://www.genecards.org/cgi-bin/carddisp.pl?gene=MT-TS2
SELE	Selectin E	GC01M169722	24.068	https://www.genecards.org/cgi-bin/carddisp.pl?gene=SELE
TRMT5	TRNA Methyltransferase 5	GC14M060971	23.9803	https://www.genecards.org/cgi-bin/carddisp.pl?gene=TRMT5
GNAS	GNAS Complex Locus	GC20P058839	23.9504	https://www.genecards.org/cgi-bin/carddisp.pl?gene=GNAS
HIF1A	Hypoxia Inducible Factor 1 Subunit Alpha	GC14P061695	23.9173	https://www.genecards.org/cgi-bin/carddisp.pl?gene=HIF1A
SST	Somatostatin	GC03M187668	23.9032	https://www.genecards.org/cgi-bin/carddisp.pl?gene=SST
FDXR	Ferredoxin Reductase	GC17M074862	23.8973	https://www.genecards.org/cgi-bin/carddisp.pl?gene=FDXR
HLA-B	Major Histocompatibility Complex, Class I, B	GC06M065915	23.8616	https://www.genecards.org/cgi-bin/carddisp.pl?gene=HLA-B
NPY	Neuropeptide Y	GC07P024290	23.799	https://www.genecards.org/cgi-bin/carddisp.pl?gene=NPY
NOS2	Nitric Oxide Synthase 2	GC17M027756	23.7296	https://www.genecards.org/cgi-bin/carddisp.pl?gene=NOS2
RPE65	Retinoid Isomerohydrolase RPE65	GC01M068428	23.6071	https://www.genecards.org/cgi-bin/carddisp.pl?gene=RPE65
IL18	Interleukin 18	GC11M112143	23.4001	https://www.genecards.org/cgi-bin/carddisp.pl?gene=IL18
DGUOK	Deoxyguanosine Kinase	GC02P073926	23.3861	https://www.genecards.org/cgi-bin/carddisp.pl?gene=DGUOK
PROM1	Prominin 1	GC04M015965	23.2975	https://www.genecards.org/cgi-bin/carddisp.pl?gene=PROM1
HADHA	Hydroxyacyl-CoA Dehydrogenase Trifunctional Multienzyme Complex Subunit Alpha	GC02M026190	23.2808	https://www.genecards.org/cgi-bin/carddisp.pl?gene=HADHA
PTPRN	Protein Tyrosine Phosphatase Receptor Type N	GC02M219289	23.2135	https://www.genecards.org/cgi-bin/carddisp.pl?gene=PTPRN
TH	Tyrosine Hydroxylase	GC11M002163	23.0975	https://www.genecards.org/cgi-bin/carddisp.pl?gene=TH
COX6A1	Cytochrome C Oxidase Subunit 6A1	GC12P120439	23.0466	https://www.genecards.org/cgi-bin/carddisp.pl?gene=COX6A1
AGTR1	Angiotensin II Receptor Type 1	GC03P148697	23.017	https://www.genecards.org/cgi-bin/carddisp.pl?gene=AGTR1
CP	Ceruloplasmin	GC03M149162	23.0094	https://www.genecards.org/cgi-bin/carddisp.pl?gene=CP
PTEN	Phosphatase And Tensin Homolog	GC10P092487	23.0087	https://www.genecards.org/cgi-bin/carddisp.pl?gene=PTEN
NF2	NF2, Moesin-Ezrin-Radixin Like (MERLIN) Tumor Suppressor	GC22P029603	23.0048	https://www.genecards.org/cgi-bin/carddisp.pl?gene=NF2
AMACR	Alpha-Methylacyl-CoA Racemase	GC05M033986	22.9894	https://www.genecards.org/cgi-bin/carddisp.pl?gene=AMACR
HADHB	Hydroxyacyl-CoA Dehydrogenase Trifunctional Multienzyme Complex Subunit Beta	GC02P026243	22.8843	https://www.genecards.org/cgi-bin/carddisp.pl?gene=HADHB
PRKAR1A	Protein Kinase CAMP-Dependent Type I Regulatory Subunit Alpha	GC17P069076	22.8466	https://www.genecards.org/cgi-bin/carddisp.pl?gene=PRKAR1A
NDUFAF2	NADH:Ubiquinone Oxidoreductase Complex Assembly Factor 2	GC05P060945	22.8201	https://www.genecards.org/cgi-bin/carddisp.pl?gene=NDUFAF2
EWSR1	EWS RNA Binding Protein 1	GC22P036820	22.773	https://www.genecards.org/cgi-bin/carddisp.pl?gene=EWSR1
VCAM1	Vascular Cell Adhesion Molecule 1	GC01P100719	22.7531	https://www.genecards.org/cgi-bin/carddisp.pl?gene=VCAM1
TNFRSF1B	TNF Receptor Superfamily Member 1B	GC01P012235	22.6807	https://www.genecards.org/cgi-bin/carddisp.pl?gene=TNFRSF1B
TLR2	Toll Like Receptor 2	GC04P153684	22.6376	https://www.genecards.org/cgi-bin/carddisp.pl?gene=TLR2
CXCL10	C-X-C Motif Chemokine Ligand 10	GC04M076021	22.6015	https://www.genecards.org/cgi-bin/carddisp.pl?gene=CXCL10
BRAF	B-Raf Proto-Oncogene, Serine/Threonine Kinase	GC07M140737	22.5778	https://www.genecards.org/cgi-bin/carddisp.pl?gene=BRAF
CSF3	Colony Stimulating Factor 3	GC17P040015	22.5012	https://www.genecards.org/cgi-bin/carddisp.pl?gene=CSF3
TTPA	Alpha Tocopherol Transfer Protein	GC08M063048	22.4811	https://www.genecards.org/cgi-bin/carddisp.pl?gene=TTPA
HFE-AS1	HFE Antisense RNA 1	GC06M026085	22.4049	https://www.genecards.org/cgi-bin/carddisp.pl?gene=HFE-AS1
PIK3R1	Phosphoinositide-3-Kinase Regulatory Subunit 1	GC05P068215	22.4008	https://www.genecards.org/cgi-bin/carddisp.pl?gene=PIK3R1
UCP3	Uncoupling Protein 3	GC11M074000	22.3025	https://www.genecards.org/cgi-bin/carddisp.pl?gene=UCP3
MTTP	Microsomal Triglyceride Transfer Protein	GC04P099563	22.203	https://www.genecards.org/cgi-bin/carddisp.pl?gene=MTTP
GLP1R	Glucagon Like Peptide 1 Receptor	GC06P039048	22.1974	https://www.genecards.org/cgi-bin/carddisp.pl?gene=GLP1R
ERCC6	ERCC Excision Repair 6, Chromatin Remodeling Factor	GC10M049454	22.1752	https://www.genecards.org/cgi-bin/carddisp.pl?gene=ERCC6
GBE1	1,4-Alpha-Glucan Branching Enzyme 1	GC03M081489	22.1287	https://www.genecards.org/cgi-bin/carddisp.pl?gene=GBE1
PLIN1	Perilipin 1	GC15M089664	22.1247	https://www.genecards.org/cgi-bin/carddisp.pl?gene=PLIN1
RFC1	Replication Factor C Subunit 1	GC04M039291	22.1204	https://www.genecards.org/cgi-bin/carddisp.pl?gene=RFC1
MT-TW	Mitochondrially Encoded TRNA-Trp (UGA/G)	GCMTP005514	22.1185	https://www.genecards.org/cgi-bin/carddisp.pl?gene=MT-TW
GAD1	Glutamate Decarboxylase 1	GC02P170813	22.1159	https://www.genecards.org/cgi-bin/carddisp.pl?gene=GAD1
MT-CO2	Mitochondrially Encoded Cytochrome C Oxidase II	GCMTP007587	22.1156	https://www.genecards.org/cgi-bin/carddisp.pl?gene=MT-CO2
GHRL	Ghrelin And Obestatin Prepropeptide	GC03M010285	22.0667	https://www.genecards.org/cgi-bin/carddisp.pl?gene=GHRL
CYP2U1	Cytochrome P450 Family 2 Subfamily U Member 1	GC04P107931	21.9551	https://www.genecards.org/cgi-bin/carddisp.pl?gene=CYP2U1
ABCD1	ATP Binding Cassette Subfamily D Member 1	GC0XP153724	21.9492	https://www.genecards.org/cgi-bin/carddisp.pl?gene=ABCD1
IGF1R	Insulin Like Growth Factor 1 Receptor	GC15P098648	21.9411	https://www.genecards.org/cgi-bin/carddisp.pl?gene=IGF1R
SLC5A6	Solute Carrier Family 5 Member 6	GC02M027201	21.9314	https://www.genecards.org/cgi-bin/carddisp.pl?gene=SLC5A6
MT-TF	Mitochondrially Encoded TRNA-Phe (UUU/C)	GCMTP000580	21.9258	https://www.genecards.org/cgi-bin/carddisp.pl?gene=MT-TF
S100B	S100 Calcium Binding Protein B	GC21M050764	21.8898	https://www.genecards.org/cgi-bin/carddisp.pl?gene=S100B
CD40LG	CD40 Ligand	GC0XP136649	21.784	https://www.genecards.org/cgi-bin/carddisp.pl?gene=CD40LG
GDNF	Glial Cell Derived Neurotrophic Factor	GC05M037812	21.7222	https://www.genecards.org/cgi-bin/carddisp.pl?gene=GDNF
LRP5	LDL Receptor Related Protein 5	GC11P068298	21.7176	https://www.genecards.org/cgi-bin/carddisp.pl?gene=LRP5
VRK1	VRK Serine/Threonine Kinase 1	GC14P096797	21.6892	https://www.genecards.org/cgi-bin/carddisp.pl?gene=VRK1
MPO	Myeloperoxidase	GC17M058269	21.6487	https://www.genecards.org/cgi-bin/carddisp.pl?gene=MPO
SELP	Selectin P	GC01M169558	21.612	https://www.genecards.org/cgi-bin/carddisp.pl?gene=SELP
IGF2	Insulin Like Growth Factor 2	GC11M003294	21.6083	https://www.genecards.org/cgi-bin/carddisp.pl?gene=IGF2
ARSA	Arylsulfatase A	GC22M050622	21.488	https://www.genecards.org/cgi-bin/carddisp.pl?gene=ARSA
CXCL12	C-X-C Motif Chemokine Ligand 12	GC10M044370	21.4531	https://www.genecards.org/cgi-bin/carddisp.pl?gene=CXCL12
HAMP	Hepcidin Antimicrobial Peptide	GC19P066535	21.4014	https://www.genecards.org/cgi-bin/carddisp.pl?gene=HAMP
RBP4	Retinol Binding Protein 4	GC10M093591	21.3676	https://www.genecards.org/cgi-bin/carddisp.pl?gene=RBP4
PRPH2	Peripherin 2	GC06M066190	21.3518	https://www.genecards.org/cgi-bin/carddisp.pl?gene=PRPH2
PIK3R5	Phosphoinositide-3-Kinase Regulatory Subunit 5	GC17M008878	21.3491	https://www.genecards.org/cgi-bin/carddisp.pl?gene=PIK3R5
TMEM126A	Transmembrane Protein 126A	GC11P085647	21.3471	https://www.genecards.org/cgi-bin/carddisp.pl?gene=TMEM126A
JAG1	Jagged Canonical Notch Ligand 1	GC20M010637	21.3031	https://www.genecards.org/cgi-bin/carddisp.pl?gene=JAG1
CCL5	C-C Motif Chemokine Ligand 5	GC17M035871	21.2563	https://www.genecards.org/cgi-bin/carddisp.pl?gene=CCL5
CNTF	Ciliary Neurotrophic Factor	GC11P058622	21.2031	https://www.genecards.org/cgi-bin/carddisp.pl?gene=CNTF
PARP1	Poly(ADP-Ribose) Polymerase 1	GC01M226360	21.1639	https://www.genecards.org/cgi-bin/carddisp.pl?gene=PARP1
PMM2	Phosphomannomutase 2	GC16P008788	21.1433	https://www.genecards.org/cgi-bin/carddisp.pl?gene=PMM2
UCP2	Uncoupling Protein 2	GC11M073974	21.1366	https://www.genecards.org/cgi-bin/carddisp.pl?gene=UCP2
CDKAL1	CDK5 Regulatory Subunit Associated Protein 1 Like 1	GC06P020534	21.1273	https://www.genecards.org/cgi-bin/carddisp.pl?gene=CDKAL1
GALC	Galactosylceramidase	GC14M087837	21.1166	https://www.genecards.org/cgi-bin/carddisp.pl?gene=GALC
ACHE	Acetylcholinesterase (Cartwright Blood Group)	GC07M100889	21.0908	https://www.genecards.org/cgi-bin/carddisp.pl?gene=ACHE
CETP	Cholesteryl Ester Transfer Protein	GC16P056961	21.0545	https://www.genecards.org/cgi-bin/carddisp.pl?gene=CETP
THBD	Thrombomodulin	GC20M023026	21.0445	https://www.genecards.org/cgi-bin/carddisp.pl?gene=THBD
MBP	Myelin Basic Protein	GC18M076978	21.0241	https://www.genecards.org/cgi-bin/carddisp.pl?gene=MBP
POLG2	DNA Polymerase Gamma 2, Accessory Subunit	GC17M064477	21.0028	https://www.genecards.org/cgi-bin/carddisp.pl?gene=POLG2
ATXN2	Ataxin 2	GC12M111443	21.0011	https://www.genecards.org/cgi-bin/carddisp.pl?gene=ATXN2
FLT1	Fms Related Receptor Tyrosine Kinase 1	GC13M028300	20.9715	https://www.genecards.org/cgi-bin/carddisp.pl?gene=FLT1
LAMA2	Laminin Subunit Alpha 2	GC06P128863	20.9652	https://www.genecards.org/cgi-bin/carddisp.pl?gene=LAMA2
CD34	CD34 Molecule	GC01M207880	20.9471	https://www.genecards.org/cgi-bin/carddisp.pl?gene=CD34
SLC25A4	Solute Carrier Family 25 Member 4	GC04P185143	20.943	https://www.genecards.org/cgi-bin/carddisp.pl?gene=SLC25A4
PLAT	Plasminogen Activator, Tissue Type	GC08M042174	20.9338	https://www.genecards.org/cgi-bin/carddisp.pl?gene=PLAT
RPGR	Retinitis Pigmentosa GTPase Regulator	GC0XM038269	20.911	https://www.genecards.org/cgi-bin/carddisp.pl?gene=RPGR
AGT	Angiotensinogen	GC01M230702	20.8557	https://www.genecards.org/cgi-bin/carddisp.pl?gene=AGT
ADRB3	Adrenoceptor Beta 3	GC08M037962	20.7847	https://www.genecards.org/cgi-bin/carddisp.pl?gene=ADRB3
PSAP	Prosaposin	GC10M071816	20.7311	https://www.genecards.org/cgi-bin/carddisp.pl?gene=PSAP
NPPB	Natriuretic Peptide B	GC01M011858	20.7175	https://www.genecards.org/cgi-bin/carddisp.pl?gene=NPPB
INF2	Inverted Formin 2	GC14P109729	20.6576	https://www.genecards.org/cgi-bin/carddisp.pl?gene=INF2
PRKCB	Protein Kinase C Beta	GC16P024288	20.6442	https://www.genecards.org/cgi-bin/carddisp.pl?gene=PRKCB
BBS1	Bardet-Biedl Syndrome 1	GC11P070089	20.5946	https://www.genecards.org/cgi-bin/carddisp.pl?gene=BBS1
MEN1	Menin 1	GC11M064803	20.572	https://www.genecards.org/cgi-bin/carddisp.pl?gene=MEN1
SIRT1	Sirtuin 1	GC10P067884	20.5606	https://www.genecards.org/cgi-bin/carddisp.pl?gene=SIRT1
C19orf12	Chromosome 19 Open Reading Frame 12	GC19M033788	20.5522	https://www.genecards.org/cgi-bin/carddisp.pl?gene=C19orf12
CXCR4	C-X-C Motif Chemokine Receptor 4	GC02M136114	20.4957	https://www.genecards.org/cgi-bin/carddisp.pl?gene=CXCR4
CST3	Cystatin C	GC20M023667	20.4801	https://www.genecards.org/cgi-bin/carddisp.pl?gene=CST3
BBS2	Bardet-Biedl Syndrome 2	GC16M056467	20.4708	https://www.genecards.org/cgi-bin/carddisp.pl?gene=BBS2
GJB3	Gap Junction Protein Beta 3	GC01P034781	20.406	https://www.genecards.org/cgi-bin/carddisp.pl?gene=GJB3
RAI1	Retinoic Acid Induced 1	GC17P017722	20.3407	https://www.genecards.org/cgi-bin/carddisp.pl?gene=RAI1
DARS2	Aspartyl-TRNA Synthetase 2, Mitochondrial	GC01P173824	20.3281	https://www.genecards.org/cgi-bin/carddisp.pl?gene=DARS2
LPA	Lipoprotein(A)	GC06M160531	20.3021	https://www.genecards.org/cgi-bin/carddisp.pl?gene=LPA
GFAP	Glial Fibrillary Acidic Protein	GC17M044917	20.2984	https://www.genecards.org/cgi-bin/carddisp.pl?gene=GFAP
CRYAA	Crystallin Alpha A	GC21P043169	20.2952	https://www.genecards.org/cgi-bin/carddisp.pl?gene=CRYAA
KCNJ10	Potassium Inwardly Rectifying Channel Subfamily J Member 10	GC01M159998	20.2938	https://www.genecards.org/cgi-bin/carddisp.pl?gene=KCNJ10
FMR1	Fragile X Messenger Ribonucleoprotein 1	GC0XP147943	20.2921	https://www.genecards.org/cgi-bin/carddisp.pl?gene=FMR1
CD28	CD28 Molecule	GC02P203706	20.2652	https://www.genecards.org/cgi-bin/carddisp.pl?gene=CD28
HSPA4	Heat Shock Protein Family A (Hsp70) Member 4	GC05P133051	20.2642	https://www.genecards.org/cgi-bin/carddisp.pl?gene=HSPA4
ESR1	Estrogen Receptor 1	GC06P151656	20.236	https://www.genecards.org/cgi-bin/carddisp.pl?gene=ESR1
CALCA	Calcitonin Related Polypeptide Alpha	GC11M014945	20.2259	https://www.genecards.org/cgi-bin/carddisp.pl?gene=CALCA
ATP1A1	ATPase Na+/K+ Transporting Subunit Alpha 1	GC01P116372	20.2145	https://www.genecards.org/cgi-bin/carddisp.pl?gene=ATP1A1
VDR	Vitamin D Receptor	GC12M047841	20.1932	https://www.genecards.org/cgi-bin/carddisp.pl?gene=VDR
PTGS2	Prostaglandin-Endoperoxide Synthase 2	GC01M186640	20.193	https://www.genecards.org/cgi-bin/carddisp.pl?gene=PTGS2
SMARCB1	SWI/SNF Related, Matrix Associated, Actin Dependent Regulator Of Chromatin, Subfamily B, Member 1	GC22P023786	20.1672	https://www.genecards.org/cgi-bin/carddisp.pl?gene=SMARCB1
NGFR	Nerve Growth Factor Receptor	GC17P049495	20.1205	https://www.genecards.org/cgi-bin/carddisp.pl?gene=NGFR
MYD88	MYD88 Innate Immune Signal Transduction Adaptor	GC03P038139	20.1095	https://www.genecards.org/cgi-bin/carddisp.pl?gene=MYD88
WARS1	Tryptophanyl-TRNA Synthetase 1	GC14M101280	20.0777	https://www.genecards.org/cgi-bin/carddisp.pl?gene=WARS1
NOD2	Nucleotide Binding Oligomerization Domain Containing 2	GC16P050693	19.9971	https://www.genecards.org/cgi-bin/carddisp.pl?gene=NOD2
KDR	Kinase Insert Domain Receptor	GC04M055078	19.9832	https://www.genecards.org/cgi-bin/carddisp.pl?gene=KDR
BCL2	BCL2 Apoptosis Regulator	GC18M063123	19.9809	https://www.genecards.org/cgi-bin/carddisp.pl?gene=BCL2
SPG21	SPG21 Abhydrolase Domain Containing, Maspardin	GC15M064963	19.9681	https://www.genecards.org/cgi-bin/carddisp.pl?gene=SPG21
KIT	KIT Proto-Oncogene, Receptor Tyrosine Kinase	GC04P054657	19.883	https://www.genecards.org/cgi-bin/carddisp.pl?gene=KIT
PEX7	Peroxisomal Biogenesis Factor 7	GC06P136822	19.881	https://www.genecards.org/cgi-bin/carddisp.pl?gene=PEX7
HP	Haptoglobin	GC16P072086	19.8608	https://www.genecards.org/cgi-bin/carddisp.pl?gene=HP
F5	Coagulation Factor V	GC01M169511	19.8362	https://www.genecards.org/cgi-bin/carddisp.pl?gene=F5
TSPO	Translocator Protein	GC22P043151	19.8315	https://www.genecards.org/cgi-bin/carddisp.pl?gene=TSPO
TNFRSF11B	TNF Receptor Superfamily Member 11b	GC08M118923	19.8008	https://www.genecards.org/cgi-bin/carddisp.pl?gene=TNFRSF11B
FA2H	Fatty Acid 2-Hydroxylase	GC16M074712	19.7894	https://www.genecards.org/cgi-bin/carddisp.pl?gene=FA2H
PPARA	Peroxisome Proliferator Activated Receptor Alpha	GC22P046150	19.7682	https://www.genecards.org/cgi-bin/carddisp.pl?gene=PPARA
DNM1L	Dynamin 1 Like	GC12P032679	19.7627	https://www.genecards.org/cgi-bin/carddisp.pl?gene=DNM1L
MT-TV	Mitochondrially Encoded TRNA-Val (GUN)	GCMTP001605	19.7351	https://www.genecards.org/cgi-bin/carddisp.pl?gene=MT-TV
MTOR	Mechanistic Target Of Rapamycin Kinase	GC01M011106	19.6833	https://www.genecards.org/cgi-bin/carddisp.pl?gene=MTOR
MIR146A	MicroRNA 146a	GC05P160485	19.6555	https://www.genecards.org/cgi-bin/carddisp.pl?gene=MIR146A
NOS1	Nitric Oxide Synthase 1	GC12M117208	19.6418	https://www.genecards.org/cgi-bin/carddisp.pl?gene=NOS1
DMXL2	Dmx Like 2	GC15M051447	19.6401	https://www.genecards.org/cgi-bin/carddisp.pl?gene=DMXL2
SYNE1	Spectrin Repeat Containing Nuclear Envelope Protein 1	GC06M152121	19.5877	https://www.genecards.org/cgi-bin/carddisp.pl?gene=SYNE1
ARL6	ADP Ribosylation Factor Like GTPase 6	GC03P097764	19.5789	https://www.genecards.org/cgi-bin/carddisp.pl?gene=ARL6
ATXN3	Ataxin 3	GC14M101155	19.5563	https://www.genecards.org/cgi-bin/carddisp.pl?gene=ATXN3
CD4	CD4 Molecule	GC12P006786	19.5214	https://www.genecards.org/cgi-bin/carddisp.pl?gene=CD4
GPT	Glutamic--Pyruvic Transaminase	GC08P144502	19.4908	https://www.genecards.org/cgi-bin/carddisp.pl?gene=GPT
LRRK2	Leucine Rich Repeat Kinase 2	GC12P040196	19.432	https://www.genecards.org/cgi-bin/carddisp.pl?gene=LRRK2
KNG1	Kininogen 1	GC03P186717	19.3062	https://www.genecards.org/cgi-bin/carddisp.pl?gene=KNG1
MIR145	MicroRNA 145	GC05P149430	19.2725	https://www.genecards.org/cgi-bin/carddisp.pl?gene=MIR145
PTPRC	Protein Tyrosine Phosphatase Receptor Type C	GC01P198607	19.2466	https://www.genecards.org/cgi-bin/carddisp.pl?gene=PTPRC
FTO	FTO Alpha-Ketoglutarate Dependent Dioxygenase	GC16P053832	19.2204	https://www.genecards.org/cgi-bin/carddisp.pl?gene=FTO
GJB2	Gap Junction Protein Beta 2	GC13M020187	19.2041	https://www.genecards.org/cgi-bin/carddisp.pl?gene=GJB2
NDUFV2	NADH:Ubiquinone Oxidoreductase Core Subunit V2	GC18P009092	19.1577	https://www.genecards.org/cgi-bin/carddisp.pl?gene=NDUFV2
JPH1	Junctophilin 1	GC08M074234	19.1337	https://www.genecards.org/cgi-bin/carddisp.pl?gene=JPH1
TRPV1	Transient Receptor Potential Cation Channel Subfamily V Member 1	GC17M003565	19.1115	https://www.genecards.org/cgi-bin/carddisp.pl?gene=TRPV1
PDXK	Pyridoxal Kinase	GC21P043719	19.0484	https://www.genecards.org/cgi-bin/carddisp.pl?gene=PDXK
SAG	S-Antigen Visual Arrestin	GC02P233393	18.983	https://www.genecards.org/cgi-bin/carddisp.pl?gene=SAG
SPAST	Spastin	GC02P032063	18.9811	https://www.genecards.org/cgi-bin/carddisp.pl?gene=SPAST
NDUFV1	NADH:Ubiquinone Oxidoreductase Core Subunit V1	GC11P070169	18.9806	https://www.genecards.org/cgi-bin/carddisp.pl?gene=NDUFV1
NDUFAF5	NADH:Ubiquinone Oxidoreductase Complex Assembly Factor 5	GC20P013899	18.93	https://www.genecards.org/cgi-bin/carddisp.pl?gene=NDUFAF5
MRE11	MRE11 Homolog, Double Strand Break Repair Nuclease	GC11M096553	18.8488	https://www.genecards.org/cgi-bin/carddisp.pl?gene=MRE11
IGFBP3	Insulin Like Growth Factor Binding Protein 3	GC07M045912	18.8477	https://www.genecards.org/cgi-bin/carddisp.pl?gene=IGFBP3
SLC40A1	Solute Carrier Family 40 Member 1	GC02M189560	18.8006	https://www.genecards.org/cgi-bin/carddisp.pl?gene=SLC40A1
CREB1	CAMP Responsive Element Binding Protein 1	GC02P207529	18.7926	https://www.genecards.org/cgi-bin/carddisp.pl?gene=CREB1
SELL	Selectin L	GC01M169690	18.7092	https://www.genecards.org/cgi-bin/carddisp.pl?gene=SELL
FLNC	Filamin C	GC07P128830	18.708	https://www.genecards.org/cgi-bin/carddisp.pl?gene=FLNC
GSTM1	Glutathione S-Transferase Mu 1	GC01P109687	18.6984	https://www.genecards.org/cgi-bin/carddisp.pl?gene=GSTM1
HLA-DPB1	Major Histocompatibility Complex, Class II, DP Beta 1	GC06P083734	18.6507	https://www.genecards.org/cgi-bin/carddisp.pl?gene=HLA-DPB1
FGFR1	Fibroblast Growth Factor Receptor 1	GC08M038400	18.6446	https://www.genecards.org/cgi-bin/carddisp.pl?gene=FGFR1
ADRB2	Adrenoceptor Beta 2	GC05P148825	18.6244	https://www.genecards.org/cgi-bin/carddisp.pl?gene=ADRB2
PIK3CA	Phosphatidylinositol-4,5-Bisphosphate 3-Kinase Catalytic Subunit Alpha	GC03P179148	18.615	https://www.genecards.org/cgi-bin/carddisp.pl?gene=PIK3CA
SERPINC1	Serpin Family C Member 1	GC01M174559	18.5905	https://www.genecards.org/cgi-bin/carddisp.pl?gene=SERPINC1
BEST1	Bestrophin 1	GC11P061949	18.5455	https://www.genecards.org/cgi-bin/carddisp.pl?gene=BEST1
GAST	Gastrin	GC17P041712	18.5343	https://www.genecards.org/cgi-bin/carddisp.pl?gene=GAST
ERCC8	ERCC Excision Repair 8, CSA Ubiquitin Ligase Complex Subunit	GC05M060894	18.5314	https://www.genecards.org/cgi-bin/carddisp.pl?gene=ERCC8
ABHD12	Abhydrolase Domain Containing 12, Lysophospholipase	GC20M025294	18.5305	https://www.genecards.org/cgi-bin/carddisp.pl?gene=ABHD12
TULP1	TUB Like Protein 1	GC06M066104	18.4678	https://www.genecards.org/cgi-bin/carddisp.pl?gene=TULP1
PRICKLE2	Prickle Planar Cell Polarity Protein 2	GC03M064079	18.4193	https://www.genecards.org/cgi-bin/carddisp.pl?gene=PRICKLE2
USH2A	Usherin	GC01M215622	18.4174	https://www.genecards.org/cgi-bin/carddisp.pl?gene=USH2A
SLC29A3	Solute Carrier Family 29 Member 3	GC10P071320	18.4103	https://www.genecards.org/cgi-bin/carddisp.pl?gene=SLC29A3
NDUFS1	NADH:Ubiquinone Oxidoreductase Core Subunit S1	GC02M206114	18.3938	https://www.genecards.org/cgi-bin/carddisp.pl?gene=NDUFS1
PDK3	Pyruvate Dehydrogenase Kinase 3	GC0XP024465	18.3773	https://www.genecards.org/cgi-bin/carddisp.pl?gene=PDK3
PNPLA2	Patatin Like Phospholipase Domain Containing 2	GC11P001789	18.3659	https://www.genecards.org/cgi-bin/carddisp.pl?gene=PNPLA2
CDH23	Cadherin Related 23	GC10P071396	18.348	https://www.genecards.org/cgi-bin/carddisp.pl?gene=CDH23
LIG3	DNA Ligase 3	GC17P034980	18.322	https://www.genecards.org/cgi-bin/carddisp.pl?gene=LIG3
CYP3A4	Cytochrome P450 Family 3 Subfamily A Member 4	GC07M099759	18.3143	https://www.genecards.org/cgi-bin/carddisp.pl?gene=CYP3A4
ELN	Elastin	GC07P074027	18.2803	https://www.genecards.org/cgi-bin/carddisp.pl?gene=ELN
HBB	Hemoglobin Subunit Beta	GC11M006446	18.2668	https://www.genecards.org/cgi-bin/carddisp.pl?gene=HBB
CASP3	Caspase 3	GC04M184627	18.266	https://www.genecards.org/cgi-bin/carddisp.pl?gene=CASP3
CDKN2B	Cyclin Dependent Kinase Inhibitor 2B	GC09M022002	18.259	https://www.genecards.org/cgi-bin/carddisp.pl?gene=CDKN2B
DCAF17	DDB1 And CUL4 Associated Factor 17	GC02P171434	18.2242	https://www.genecards.org/cgi-bin/carddisp.pl?gene=DCAF17
MT-TQ	Mitochondrially Encoded TRNA-Gln (CAA/G)	GCMTM004331	18.2125	https://www.genecards.org/cgi-bin/carddisp.pl?gene=MT-TQ
NUDT2	Nudix Hydrolase 2	GC09P034329	18.2008	https://www.genecards.org/cgi-bin/carddisp.pl?gene=NUDT2
NDUFS7	NADH:Ubiquinone Oxidoreductase Core Subunit S7	GC19P002876	18.1877	https://www.genecards.org/cgi-bin/carddisp.pl?gene=NDUFS7
BBS10	Bardet-Biedl Syndrome 10	GC12M076344	18.1413	https://www.genecards.org/cgi-bin/carddisp.pl?gene=BBS10
ACTG2	Actin Gamma 2, Smooth Muscle	GC02P073892	18.0792	https://www.genecards.org/cgi-bin/carddisp.pl?gene=ACTG2
ABCB1	ATP Binding Cassette Subfamily B Member 1	GC07M087504	18.0729	https://www.genecards.org/cgi-bin/carddisp.pl?gene=ABCB1
SCP2	Sterol Carrier Protein 2	GC01P052927	18.0618	https://www.genecards.org/cgi-bin/carddisp.pl?gene=SCP2
MT-TH	Mitochondrially Encoded TRNA-His (CAU/C)	GCMTP012140	18.059	https://www.genecards.org/cgi-bin/carddisp.pl?gene=MT-TH
ICOSLG	Inducible T Cell Costimulator Ligand	GC21M044222	18.0585	https://www.genecards.org/cgi-bin/carddisp.pl?gene=ICOSLG
SHH	Sonic Hedgehog Signaling Molecule	GC07M155799	18.035	https://www.genecards.org/cgi-bin/carddisp.pl?gene=SHH
NGLY1	N-Glycanase 1	GC03M025718	18.0027	https://www.genecards.org/cgi-bin/carddisp.pl?gene=NGLY1
GJA1	Gap Junction Protein Alpha 1	GC06P121436	17.9792	https://www.genecards.org/cgi-bin/carddisp.pl?gene=GJA1
CFTR	CF Transmembrane Conductance Regulator	GC07P117287	17.94	https://www.genecards.org/cgi-bin/carddisp.pl?gene=CFTR
SDHA	Succinate Dehydrogenase Complex Flavoprotein Subunit A	GC05P000208	17.923	https://www.genecards.org/cgi-bin/carddisp.pl?gene=SDHA
CFAP418	Cilia And Flagella Associated Protein 418	GC08M095245	17.8893	https://www.genecards.org/cgi-bin/carddisp.pl?gene=CFAP418
NTRK2	Neurotrophic Receptor Tyrosine Kinase 2	GC09P084668	17.8458	https://www.genecards.org/cgi-bin/carddisp.pl?gene=NTRK2
RLBP1	Retinaldehyde Binding Protein 1	GC15M089209	17.8047	https://www.genecards.org/cgi-bin/carddisp.pl?gene=RLBP1
F3	Coagulation Factor III, Tissue Factor	GC01M094590	17.8026	https://www.genecards.org/cgi-bin/carddisp.pl?gene=F3
NEUROG3	Neurogenin 3	GC10M069571	17.7347	https://www.genecards.org/cgi-bin/carddisp.pl?gene=NEUROG3
PRICKLE2-AS1	PRICKLE2 Antisense RNA 1	GC03P064085	17.7335	https://www.genecards.org/cgi-bin/carddisp.pl?gene=PRICKLE2-AS1
MAFA	MAF BZIP Transcription Factor A	GC08M143419	17.7232	https://www.genecards.org/cgi-bin/carddisp.pl?gene=MAFA
IGFBP1	Insulin Like Growth Factor Binding Protein 1	GC07P047770	17.7208	https://www.genecards.org/cgi-bin/carddisp.pl?gene=IGFBP1
BMP2	Bone Morphogenetic Protein 2	GC20P006767	17.6667	https://www.genecards.org/cgi-bin/carddisp.pl?gene=BMP2
SOX2	SRY-Box Transcription Factor 2	GC03P181711	17.6653	https://www.genecards.org/cgi-bin/carddisp.pl?gene=SOX2
GAL	Galanin And GMAP Prepropeptide	GC11P070219	17.6317	https://www.genecards.org/cgi-bin/carddisp.pl?gene=GAL
SIL1	SIL1 Nucleotide Exchange Factor	GC05M138957	17.5945	https://www.genecards.org/cgi-bin/carddisp.pl?gene=SIL1
AOC3	Amine Oxidase Copper Containing 3	GC17P042851	17.5682	https://www.genecards.org/cgi-bin/carddisp.pl?gene=AOC3
CRB1	Crumbs Cell Polarity Complex Component 1	GC01P197170	17.5643	https://www.genecards.org/cgi-bin/carddisp.pl?gene=CRB1
GPX1	Glutathione Peroxidase 1	GC03M051185	17.5602	https://www.genecards.org/cgi-bin/carddisp.pl?gene=GPX1
WRN	WRN RecQ Like Helicase	GC08P031033	17.5435	https://www.genecards.org/cgi-bin/carddisp.pl?gene=WRN
GCGR	Glucagon Receptor	GC17P081804	17.5205	https://www.genecards.org/cgi-bin/carddisp.pl?gene=GCGR
XRCC1	X-Ray Repair Cross Complementing 1	GC19M043543	17.5089	https://www.genecards.org/cgi-bin/carddisp.pl?gene=XRCC1
CASR	Calcium Sensing Receptor	GC03P122183	17.4896	https://www.genecards.org/cgi-bin/carddisp.pl?gene=CASR
GBF1	Golgi Brefeldin A Resistant Guanine Nucleotide Exchange Factor 1	GC10P102245	17.4892	https://www.genecards.org/cgi-bin/carddisp.pl?gene=GBF1
RAB7B	RAB7B, Member RAS Oncogene Family	GC01M205976	17.4615	https://www.genecards.org/cgi-bin/carddisp.pl?gene=RAB7B
MIR126	MicroRNA 126	GC09P136670	17.3932	https://www.genecards.org/cgi-bin/carddisp.pl?gene=MIR126
CNR1	Cannabinoid Receptor 1	GC06M088139	17.3507	https://www.genecards.org/cgi-bin/carddisp.pl?gene=CNR1
CHM	CHM Rab Escort Protein	GC0XM085861	17.3469	https://www.genecards.org/cgi-bin/carddisp.pl?gene=CHM
PRTN3	Proteinase 3	GC19P000840	17.3349	https://www.genecards.org/cgi-bin/carddisp.pl?gene=PRTN3
GJC2	Gap Junction Protein Gamma 2	GC01P229296	17.3305	https://www.genecards.org/cgi-bin/carddisp.pl?gene=GJC2
CEP290	Centrosomal Protein 290	GC12M088049	17.2922	https://www.genecards.org/cgi-bin/carddisp.pl?gene=CEP290
LIPE	Lipase E, Hormone Sensitive Type	GC19M042401	17.2902	https://www.genecards.org/cgi-bin/carddisp.pl?gene=LIPE
XRCC4	X-Ray Repair Cross Complementing 4	GC05P083077	17.2833	https://www.genecards.org/cgi-bin/carddisp.pl?gene=XRCC4
HMBS	Hydroxymethylbilane Synthase	GC11P119084	17.28	https://www.genecards.org/cgi-bin/carddisp.pl?gene=HMBS
SHBG	Sex Hormone Binding Globulin	GC17P007613	17.2783	https://www.genecards.org/cgi-bin/carddisp.pl?gene=SHBG
MT-RNR1	Mitochondrially Encoded 12S RRNA	GCMTP000642	17.2496	https://www.genecards.org/cgi-bin/carddisp.pl?gene=MT-RNR1
NPC1	NPC Intracellular Cholesterol Transporter 1	GC18M023506	17.2402	https://www.genecards.org/cgi-bin/carddisp.pl?gene=NPC1
IFT172	Intraflagellar Transport 172	GC02M028146	17.2297	https://www.genecards.org/cgi-bin/carddisp.pl?gene=IFT172
PEX10	Peroxisomal Biogenesis Factor 10	GC01M002403	17.2081	https://www.genecards.org/cgi-bin/carddisp.pl?gene=PEX10
MTM1	Myotubularin 1	GC0XP150562	17.1649	https://www.genecards.org/cgi-bin/carddisp.pl?gene=MTM1
PCSK9	Proprotein Convertase Subtilisin/Kexin Type 9	GC01P055039	17.1585	https://www.genecards.org/cgi-bin/carddisp.pl?gene=PCSK9
TERT	Telomerase Reverse Transcriptase	GC05M001253	17.1316	https://www.genecards.org/cgi-bin/carddisp.pl?gene=TERT
UCP1	Uncoupling Protein 1	GC04M140559	17.131	https://www.genecards.org/cgi-bin/carddisp.pl?gene=UCP1
CSF2	Colony Stimulating Factor 2	GC05P132073	17.1284	https://www.genecards.org/cgi-bin/carddisp.pl?gene=CSF2
LRAT	Lecithin Retinol Acyltransferase	GC04P154626	17.0894	https://www.genecards.org/cgi-bin/carddisp.pl?gene=LRAT
CNGB3	Cyclic Nucleotide Gated Channel Subunit Beta 3	GC08M086553	17.0879	https://www.genecards.org/cgi-bin/carddisp.pl?gene=CNGB3
PDE6A	Phosphodiesterase 6A	GC05M149857	17.0801	https://www.genecards.org/cgi-bin/carddisp.pl?gene=PDE6A
CERKL	Ceramide Kinase Like	GC02M181536	17.0322	https://www.genecards.org/cgi-bin/carddisp.pl?gene=CERKL
OPTN	Optineurin	GC10P013099	17.0245	https://www.genecards.org/cgi-bin/carddisp.pl?gene=OPTN
VPS13A	Vacuolar Protein Sorting 13 Homolog A	GC09P077177	17.0125	https://www.genecards.org/cgi-bin/carddisp.pl?gene=VPS13A
NPPA	Natriuretic Peptide A	GC01M011846	17.0037	https://www.genecards.org/cgi-bin/carddisp.pl?gene=NPPA
MYOC	Myocilin	GC01M171604	17.0022	https://www.genecards.org/cgi-bin/carddisp.pl?gene=MYOC
IMPDH1	Inosine Monophosphate Dehydrogenase 1	GC07M128392	16.9767	https://www.genecards.org/cgi-bin/carddisp.pl?gene=IMPDH1
GHR	Growth Hormone Receptor	GC05P042429	16.9437	https://www.genecards.org/cgi-bin/carddisp.pl?gene=GHR
HBA1	Hemoglobin Subunit Alpha 1	GC16P011598	16.9399	https://www.genecards.org/cgi-bin/carddisp.pl?gene=HBA1
MKS1	MKS Transition Zone Complex Subunit 1	GC17M058205	16.9187	https://www.genecards.org/cgi-bin/carddisp.pl?gene=MKS1
FOS	Fos Proto-Oncogene, AP-1 Transcription Factor Subunit	GC14P075278	16.9133	https://www.genecards.org/cgi-bin/carddisp.pl?gene=FOS
RRAD	RRAD, Ras Related Glycolysis Inhibitor And Calcium Channel Regulator	GC16M066994	16.906	https://www.genecards.org/cgi-bin/carddisp.pl?gene=RRAD
TIMP1	TIMP Metallopeptidase Inhibitor 1	GC0XP047596	16.9059	https://www.genecards.org/cgi-bin/carddisp.pl?gene=TIMP1
EYS	Eyes Shut Homolog	GC06M063719	16.9034	https://www.genecards.org/cgi-bin/carddisp.pl?gene=EYS
PRPF31	Pre-MRNA Processing Factor 31	GC19P067360	16.8913	https://www.genecards.org/cgi-bin/carddisp.pl?gene=PRPF31
UCHL1	Ubiquitin C-Terminal Hydrolase L1	GC04P041256	16.858	https://www.genecards.org/cgi-bin/carddisp.pl?gene=UCHL1
LTA	Lymphotoxin Alpha	GC06P083693	16.7486	https://www.genecards.org/cgi-bin/carddisp.pl?gene=LTA
DMPK	DM1 Protein Kinase	GC19M045769	16.7096	https://www.genecards.org/cgi-bin/carddisp.pl?gene=DMPK
ALDH2	Aldehyde Dehydrogenase 2 Family Member	GC12P111766	16.6931	https://www.genecards.org/cgi-bin/carddisp.pl?gene=ALDH2
MAPT	Microtubule Associated Protein Tau	GC17P045894	16.6925	https://www.genecards.org/cgi-bin/carddisp.pl?gene=MAPT
CCN2	Cellular Communication Network Factor 2	GC06M131948	16.6848	https://www.genecards.org/cgi-bin/carddisp.pl?gene=CCN2
APOA2	Apolipoprotein A2	GC01M161222	16.6563	https://www.genecards.org/cgi-bin/carddisp.pl?gene=APOA2
PDCD1	Programmed Cell Death 1	GC02M241849	16.625	https://www.genecards.org/cgi-bin/carddisp.pl?gene=PDCD1
GSTP1	Glutathione S-Transferase Pi 1	GC11P067583	16.6149	https://www.genecards.org/cgi-bin/carddisp.pl?gene=GSTP1
HMGCR	3-Hydroxy-3-Methylglutaryl-CoA Reductase	GC05P075336	16.6115	https://www.genecards.org/cgi-bin/carddisp.pl?gene=HMGCR
PLTP	Phospholipid Transfer Protein	GC20M045898	16.5982	https://www.genecards.org/cgi-bin/carddisp.pl?gene=PLTP
RBP3	Retinol Binding Protein 3	GC10P047348	16.5877	https://www.genecards.org/cgi-bin/carddisp.pl?gene=RBP3
MIR122	MicroRNA 122	GC18P058451	16.5869	https://www.genecards.org/cgi-bin/carddisp.pl?gene=MIR122
TNFSF11	TNF Superfamily Member 11	GC13P042562	16.555	https://www.genecards.org/cgi-bin/carddisp.pl?gene=TNFSF11
APP	Amyloid Beta Precursor Protein	GC21M025880	16.555	https://www.genecards.org/cgi-bin/carddisp.pl?gene=APP
ALS2	Alsin Rho Guanine Nucleotide Exchange Factor ALS2	GC02M201701	16.5446	https://www.genecards.org/cgi-bin/carddisp.pl?gene=ALS2
FAS	Fas Cell Surface Death Receptor	GC10P092502	16.5071	https://www.genecards.org/cgi-bin/carddisp.pl?gene=FAS
CASP8	Caspase 8	GC02P201233	16.5063	https://www.genecards.org/cgi-bin/carddisp.pl?gene=CASP8
APOC3	Apolipoprotein C3	GC11P116829	16.4681	https://www.genecards.org/cgi-bin/carddisp.pl?gene=APOC3
CDK4	Cyclin Dependent Kinase 4	GC12M057743	16.4607	https://www.genecards.org/cgi-bin/carddisp.pl?gene=CDK4
AP5Z1	Adaptor Related Protein Complex 5 Subunit Zeta 1	GC07P004775	16.4574	https://www.genecards.org/cgi-bin/carddisp.pl?gene=AP5Z1
TFR2	Transferrin Receptor 2	GC07M100620	16.4461	https://www.genecards.org/cgi-bin/carddisp.pl?gene=TFR2
NFKB1	Nuclear Factor Kappa B Subunit 1	GC04P102501	16.4435	https://www.genecards.org/cgi-bin/carddisp.pl?gene=NFKB1
RP2	RP2 Activator Of ARL3 GTPase	GC0XP046836	16.4314	https://www.genecards.org/cgi-bin/carddisp.pl?gene=RP2
RYR1	Ryanodine Receptor 1	GC19P066612	16.4313	https://www.genecards.org/cgi-bin/carddisp.pl?gene=RYR1
LYST	Lysosomal Trafficking Regulator	GC01M235661	16.4253	https://www.genecards.org/cgi-bin/carddisp.pl?gene=LYST
SPTLC3	Serine Palmitoyltransferase Long Chain Base Subunit 3	GC20P013008	16.4177	https://www.genecards.org/cgi-bin/carddisp.pl?gene=SPTLC3
GH1	Growth Hormone 1	GC17M063917	16.3893	https://www.genecards.org/cgi-bin/carddisp.pl?gene=GH1
ATXN1	Ataxin 1	GC06M016299	16.3809	https://www.genecards.org/cgi-bin/carddisp.pl?gene=ATXN1
GBA2	Glucosylceramidase Beta 2	GC09M035736	16.377	https://www.genecards.org/cgi-bin/carddisp.pl?gene=GBA2
CRX	Cone-Rod Homeobox	GC19P047819	16.3349	https://www.genecards.org/cgi-bin/carddisp.pl?gene=CRX
NDUFS3	NADH:Ubiquinone Oxidoreductase Core Subunit S3	GC11P047567	16.3329	https://www.genecards.org/cgi-bin/carddisp.pl?gene=NDUFS3
ALAD	Aminolevulinate Dehydratase	GC09M113386	16.3119	https://www.genecards.org/cgi-bin/carddisp.pl?gene=ALAD
MERTK	MER Proto-Oncogene, Tyrosine Kinase	GC02P111898	16.2745	https://www.genecards.org/cgi-bin/carddisp.pl?gene=MERTK
KIF1C	Kinesin Family Member 1C	GC17P005022	16.2574	https://www.genecards.org/cgi-bin/carddisp.pl?gene=KIF1C
ACP1	Acid Phosphatase 1	GC02P000344	16.2158	https://www.genecards.org/cgi-bin/carddisp.pl?gene=ACP1
KCNQ1	Potassium Voltage-Gated Channel Subfamily Q Member 1	GC11P002444	16.1963	https://www.genecards.org/cgi-bin/carddisp.pl?gene=KCNQ1
CNGB1	Cyclic Nucleotide Gated Channel Subunit Beta 1	GC16M057884	16.1868	https://www.genecards.org/cgi-bin/carddisp.pl?gene=CNGB1
NOTCH3	Notch Receptor 3	GC19M015159	16.1825	https://www.genecards.org/cgi-bin/carddisp.pl?gene=NOTCH3
PDE6B	Phosphodiesterase 6B	GC04P000799	16.1739	https://www.genecards.org/cgi-bin/carddisp.pl?gene=PDE6B
ITGAM	Integrin Subunit Alpha M	GC16P041126	16.1724	https://www.genecards.org/cgi-bin/carddisp.pl?gene=ITGAM
BCHE	Butyrylcholinesterase	GC03M165772	16.1712	https://www.genecards.org/cgi-bin/carddisp.pl?gene=BCHE
BGLAP	Bone Gamma-Carboxyglutamate Protein	GC01P156242	16.1601	https://www.genecards.org/cgi-bin/carddisp.pl?gene=BGLAP
HGF	Hepatocyte Growth Factor	GC07M081699	16.1436	https://www.genecards.org/cgi-bin/carddisp.pl?gene=HGF
DES	Desmin	GC02P219418	16.1098	https://www.genecards.org/cgi-bin/carddisp.pl?gene=DES
POLR3B	RNA Polymerase III Subunit B	GC12P106357	16.1019	https://www.genecards.org/cgi-bin/carddisp.pl?gene=POLR3B
IFRD1	Interferon Related Developmental Regulator 1	GC07P112422	16.0914	https://www.genecards.org/cgi-bin/carddisp.pl?gene=IFRD1
CASP9	Caspase 9	GC01M015491	16.0831	https://www.genecards.org/cgi-bin/carddisp.pl?gene=CASP9
SMN2	Survival Of Motor Neuron 2, Centromeric	GC05P070049	16.0694	https://www.genecards.org/cgi-bin/carddisp.pl?gene=SMN2
EGFR	Epidermal Growth Factor Receptor	GC07P055019	16.0606	https://www.genecards.org/cgi-bin/carddisp.pl?gene=EGFR
ATP13A2	ATPase Cation Transporting 13A2	GC01M016985	16.0527	https://www.genecards.org/cgi-bin/carddisp.pl?gene=ATP13A2
RDH12	Retinol Dehydrogenase 12	GC14P067701	16.0094	https://www.genecards.org/cgi-bin/carddisp.pl?gene=RDH12
ERCC4	ERCC Excision Repair 4, Endonuclease Catalytic Subunit	GC16P013920	15.9764	https://www.genecards.org/cgi-bin/carddisp.pl?gene=ERCC4
NDUFS8	NADH:Ubiquinone Oxidoreductase Core Subunit S8	GC11P068030	15.9723	https://www.genecards.org/cgi-bin/carddisp.pl?gene=NDUFS8
NAGA	Alpha-N-Acetylgalactosaminidase	GC22M042058	15.9703	https://www.genecards.org/cgi-bin/carddisp.pl?gene=NAGA
HGSNAT	Heparan-Alpha-Glucosaminide N-Acetyltransferase	GC08P043140	15.9648	https://www.genecards.org/cgi-bin/carddisp.pl?gene=HGSNAT
PECAM1	Platelet And Endothelial Cell Adhesion Molecule 1	GC17M064319	15.9553	https://www.genecards.org/cgi-bin/carddisp.pl?gene=PECAM1
AHI1	Abelson Helper Integration Site 1	GC06M135283	15.9464	https://www.genecards.org/cgi-bin/carddisp.pl?gene=AHI1
TUBB3	Tubulin Beta 3 Class III	GC16P091332	15.9361	https://www.genecards.org/cgi-bin/carddisp.pl?gene=TUBB3
SCAPER	S-Phase Cyclin A Associated Protein In The ER	GC15M076347	15.9246	https://www.genecards.org/cgi-bin/carddisp.pl?gene=SCAPER
IMPG2	Interphotoreceptor Matrix Proteoglycan 2	GC03M101222	15.9003	https://www.genecards.org/cgi-bin/carddisp.pl?gene=IMPG2
NOTCH2	Notch Receptor 2	GC01M119911	15.8915	https://www.genecards.org/cgi-bin/carddisp.pl?gene=NOTCH2
FN1	Fibronectin 1	GC02M215360	15.8734	https://www.genecards.org/cgi-bin/carddisp.pl?gene=FN1
FOXRED1	FAD Dependent Oxidoreductase Domain Containing 1	GC11P126269	15.8644	https://www.genecards.org/cgi-bin/carddisp.pl?gene=FOXRED1
DHTKD1	Dehydrogenase E1 And Transketolase Domain Containing 1	GC10P012068	15.8565	https://www.genecards.org/cgi-bin/carddisp.pl?gene=DHTKD1
ADM	Adrenomedullin	GC11P010304	15.8516	https://www.genecards.org/cgi-bin/carddisp.pl?gene=ADM
ANXA5	Annexin A5	GC04M121667	15.8388	https://www.genecards.org/cgi-bin/carddisp.pl?gene=ANXA5
OPRM1	Opioid Receptor Mu 1	GC06P154075	15.8351	https://www.genecards.org/cgi-bin/carddisp.pl?gene=OPRM1
SPP1	Secreted Phosphoprotein 1	GC04P087975	15.8147	https://www.genecards.org/cgi-bin/carddisp.pl?gene=SPP1
IL6R	Interleukin 6 Receptor	GC01P154405	15.7805	https://www.genecards.org/cgi-bin/carddisp.pl?gene=IL6R
HJV	Hemojuvelin BMP Co-Receptor	GC01M146846	15.772	https://www.genecards.org/cgi-bin/carddisp.pl?gene=HJV
CDHR1	Cadherin Related Family Member 1	GC10P084194	15.7635	https://www.genecards.org/cgi-bin/carddisp.pl?gene=CDHR1
MIR143	MicroRNA 143	GC05P149410	15.7202	https://www.genecards.org/cgi-bin/carddisp.pl?gene=MIR143
ADA2	Adenosine Deaminase 2	GC22M017197	15.7164	https://www.genecards.org/cgi-bin/carddisp.pl?gene=ADA2
NAMPT	Nicotinamide Phosphoribosyltransferase	GC07M106248	15.6892	https://www.genecards.org/cgi-bin/carddisp.pl?gene=NAMPT
FASLG	Fas Ligand	GC01P172628	15.6765	https://www.genecards.org/cgi-bin/carddisp.pl?gene=FASLG
HHEX	Hematopoietically Expressed Homeobox	GC10P092689	15.6665	https://www.genecards.org/cgi-bin/carddisp.pl?gene=HHEX
ALDH18A1	Aldehyde Dehydrogenase 18 Family Member A1	GC10M095605	15.6289	https://www.genecards.org/cgi-bin/carddisp.pl?gene=ALDH18A1
SNCA	Synuclein Alpha	GC04M089724	15.6239	https://www.genecards.org/cgi-bin/carddisp.pl?gene=SNCA
PRPF8	Pre-MRNA Processing Factor 8	GC17M001650	15.6086	https://www.genecards.org/cgi-bin/carddisp.pl?gene=PRPF8
SPATA7	Spermatogenesis Associated 7	GC14P088384	15.5949	https://www.genecards.org/cgi-bin/carddisp.pl?gene=SPATA7
PRF1	Perforin 1	GC10M070597	15.5939	https://www.genecards.org/cgi-bin/carddisp.pl?gene=PRF1
SYP	Synaptophysin	GC0XM049187	15.5883	https://www.genecards.org/cgi-bin/carddisp.pl?gene=SYP
RET	Ret Proto-Oncogene	GC10P043182	15.5342	https://www.genecards.org/cgi-bin/carddisp.pl?gene=RET
HTRA1	HtrA Serine Peptidase 1	GC10P122461	15.5062	https://www.genecards.org/cgi-bin/carddisp.pl?gene=HTRA1
PRL	Prolactin	GC06M022287	15.5058	https://www.genecards.org/cgi-bin/carddisp.pl?gene=PRL
ELOVL5	ELOVL Fatty Acid Elongase 5	GC06M053267	15.5019	https://www.genecards.org/cgi-bin/carddisp.pl?gene=ELOVL5
ERG	ETS Transcription Factor ERG	GC21M038367	15.4926	https://www.genecards.org/cgi-bin/carddisp.pl?gene=ERG
PCBD1	Pterin-4 Alpha-Carbinolamine Dehydratase 1	GC10M070882	15.4673	https://www.genecards.org/cgi-bin/carddisp.pl?gene=PCBD1
MIF	Macrophage Migration Inhibitory Factor	GC22P023894	15.4641	https://www.genecards.org/cgi-bin/carddisp.pl?gene=MIF
MIR27A	MicroRNA 27a	GC19M014484	15.4532	https://www.genecards.org/cgi-bin/carddisp.pl?gene=MIR27A
ENO2	Enolase 2	GC12P006913	15.4502	https://www.genecards.org/cgi-bin/carddisp.pl?gene=ENO2
HSPA5	Heat Shock Protein Family A (Hsp70) Member 5	GC09M125234	15.4265	https://www.genecards.org/cgi-bin/carddisp.pl?gene=HSPA5
ATP7A	ATPase Copper Transporting Alpha	GC0XP077993	15.4235	https://www.genecards.org/cgi-bin/carddisp.pl?gene=ATP7A
LCAT	Lecithin-Cholesterol Acyltransferase	GC16M067939	15.4217	https://www.genecards.org/cgi-bin/carddisp.pl?gene=LCAT
MIR192	MicroRNA 192	GC11M064891	15.4158	https://www.genecards.org/cgi-bin/carddisp.pl?gene=MIR192
CYCS	Cytochrome C, Somatic	GC07M025118	15.4049	https://www.genecards.org/cgi-bin/carddisp.pl?gene=CYCS
PAX6	Paired Box 6	GC11M031784	15.394	https://www.genecards.org/cgi-bin/carddisp.pl?gene=PAX6
B4GALNT1	Beta-1,4-N-Acetyl-Galactosaminyltransferase 1	GC12M057623	15.376	https://www.genecards.org/cgi-bin/carddisp.pl?gene=B4GALNT1
SMN1	Survival Of Motor Neuron 1, Telomeric	GC05P070924	15.3656	https://www.genecards.org/cgi-bin/carddisp.pl?gene=SMN1
DHDDS	Dehydrodolichyl Diphosphate Synthase Subunit	GC01P026432	15.3519	https://www.genecards.org/cgi-bin/carddisp.pl?gene=DHDDS
IFT140	Intraflagellar Transport 140	GC16M007076	15.3483	https://www.genecards.org/cgi-bin/carddisp.pl?gene=IFT140
CDKN3	Cyclin Dependent Kinase Inhibitor 3	GC14P054398	15.3452	https://www.genecards.org/cgi-bin/carddisp.pl?gene=CDKN3
MYO7A	Myosin VIIA	GC11P077128	15.3361	https://www.genecards.org/cgi-bin/carddisp.pl?gene=MYO7A
COX15	Cytochrome C Oxidase Assembly Homolog COX15	GC10M099696	15.333	https://www.genecards.org/cgi-bin/carddisp.pl?gene=COX15
NDUFAF6	NADH:Ubiquinone Oxidoreductase Complex Assembly Factor 6	GC08P094895	15.326	https://www.genecards.org/cgi-bin/carddisp.pl?gene=NDUFAF6
NDUFA13	NADH:Ubiquinone Oxidoreductase Subunit A13	GC19P019515	15.2983	https://www.genecards.org/cgi-bin/carddisp.pl?gene=NDUFA13
CCK	Cholecystokinin	GC03M042274	15.2921	https://www.genecards.org/cgi-bin/carddisp.pl?gene=CCK
RARRES2	Retinoic Acid Receptor Responder 2	GC07M150333	15.2873	https://www.genecards.org/cgi-bin/carddisp.pl?gene=RARRES2
AAAS	Aladin WD Repeat Nucleoporin	GC12M053307	15.2799	https://www.genecards.org/cgi-bin/carddisp.pl?gene=AAAS
NLRP3	NLR Family Pyrin Domain Containing 3	GC01P247415	15.2562	https://www.genecards.org/cgi-bin/carddisp.pl?gene=NLRP3
SERPINF1	Serpin Family F Member 1	GC17P001761	15.2211	https://www.genecards.org/cgi-bin/carddisp.pl?gene=SERPINF1
ANGPT2	Angiopoietin 2	GC08M006499	15.2167	https://www.genecards.org/cgi-bin/carddisp.pl?gene=ANGPT2
VIM	Vimentin	GC10P017227	15.201	https://www.genecards.org/cgi-bin/carddisp.pl?gene=VIM
ERCC1	ERCC Excision Repair 1, Endonuclease Non-Catalytic Subunit	GC19M065924	15.1781	https://www.genecards.org/cgi-bin/carddisp.pl?gene=ERCC1
GGT1	Gamma-Glutamyltransferase 1	GC22P024583	15.1758	https://www.genecards.org/cgi-bin/carddisp.pl?gene=GGT1
ZNF408	Zinc Finger Protein 408	GC11P046700	15.1593	https://www.genecards.org/cgi-bin/carddisp.pl?gene=ZNF408
NR2E3	Nuclear Receptor Subfamily 2 Group E Member 3	GC15P071792	15.1552	https://www.genecards.org/cgi-bin/carddisp.pl?gene=NR2E3
SCN2A	Sodium Voltage-Gated Channel Alpha Subunit 2	GC02P165194	15.1549	https://www.genecards.org/cgi-bin/carddisp.pl?gene=SCN2A
SDHB	Succinate Dehydrogenase Complex Iron Sulfur Subunit B	GC01M018063	15.1487	https://www.genecards.org/cgi-bin/carddisp.pl?gene=SDHB
COG2	Component Of Oligomeric Golgi Complex 2	GC01P230642	15.1412	https://www.genecards.org/cgi-bin/carddisp.pl?gene=COG2
ARL3	ADP Ribosylation Factor Like GTPase 3	GC10M102673	15.1329	https://www.genecards.org/cgi-bin/carddisp.pl?gene=ARL3
CS	Citrate Synthase	GC12M056271	15.1222	https://www.genecards.org/cgi-bin/carddisp.pl?gene=CS
PEX1	Peroxisomal Biogenesis Factor 1	GC07M092487	15.1105	https://www.genecards.org/cgi-bin/carddisp.pl?gene=PEX1
MGAM	Maltase-Glucoamylase	GC07P148563	15.0996	https://www.genecards.org/cgi-bin/carddisp.pl?gene=MGAM
STUB1	STIP1 Homology And U-Box Containing Protein 1	GC16P011630	15.0877	https://www.genecards.org/cgi-bin/carddisp.pl?gene=STUB1
GAREM2	GRB2 Associated Regulator Of MAPK1 Subtype 2	GC02P026202	15.0823	https://www.genecards.org/cgi-bin/carddisp.pl?gene=GAREM2
NFE2L2	NFE2 Like BZIP Transcription Factor 2	GC02M177227	15.029	https://www.genecards.org/cgi-bin/carddisp.pl?gene=NFE2L2
HSD17B4	Hydroxysteroid 17-Beta Dehydrogenase 4	GC05P119452	14.9971	https://www.genecards.org/cgi-bin/carddisp.pl?gene=HSD17B4
APOA5	Apolipoprotein A5	GC11M116789	14.9835	https://www.genecards.org/cgi-bin/carddisp.pl?gene=APOA5
NDUFA1	NADH:Ubiquinone Oxidoreductase Subunit A1	GC0XP119871	14.9722	https://www.genecards.org/cgi-bin/carddisp.pl?gene=NDUFA1
NCAM1	Neural Cell Adhesion Molecule 1	GC11P112961	14.9653	https://www.genecards.org/cgi-bin/carddisp.pl?gene=NCAM1
PDE4D	Phosphodiesterase 4D	GC05M058969	14.9647	https://www.genecards.org/cgi-bin/carddisp.pl?gene=PDE4D
GSR	Glutathione-Disulfide Reductase	GC08M030678	14.9557	https://www.genecards.org/cgi-bin/carddisp.pl?gene=GSR
MAPK1	Mitogen-Activated Protein Kinase 1	GC22M021759	14.9425	https://www.genecards.org/cgi-bin/carddisp.pl?gene=MAPK1
CYP19A1	Cytochrome P450 Family 19 Subfamily A Member 1	GC15M051208	14.9373	https://www.genecards.org/cgi-bin/carddisp.pl?gene=CYP19A1
BBS4	Bardet-Biedl Syndrome 4	GC15P072686	14.8915	https://www.genecards.org/cgi-bin/carddisp.pl?gene=BBS4
NRG1	Neuregulin 1	GC08P031639	14.8767	https://www.genecards.org/cgi-bin/carddisp.pl?gene=NRG1
SGPL1	Sphingosine-1-Phosphate Lyase 1	GC10P070815	14.8666	https://www.genecards.org/cgi-bin/carddisp.pl?gene=SGPL1
PJVK	Pejvakin	GC02P178450	14.8605	https://www.genecards.org/cgi-bin/carddisp.pl?gene=PJVK
SLC5A2	Solute Carrier Family 5 Member 2	GC16P041147	14.8592	https://www.genecards.org/cgi-bin/carddisp.pl?gene=SLC5A2
MIR34A	MicroRNA 34a	GC01M009151	14.8468	https://www.genecards.org/cgi-bin/carddisp.pl?gene=MIR34A
CLRN1	Clarin 1	GC03M150926	14.7254	https://www.genecards.org/cgi-bin/carddisp.pl?gene=CLRN1
SOD3	Superoxide Dismutase 3	GC04P024798	14.7219	https://www.genecards.org/cgi-bin/carddisp.pl?gene=SOD3
CD36	CD36 Molecule	GC07P080369	14.7129	https://www.genecards.org/cgi-bin/carddisp.pl?gene=CD36
DNMT3A	DNA Methyltransferase 3 Alpha	GC02M025228	14.7095	https://www.genecards.org/cgi-bin/carddisp.pl?gene=DNMT3A
SEMA4A	Semaphorin 4A	GC01P156147	14.708	https://www.genecards.org/cgi-bin/carddisp.pl?gene=SEMA4A
BRCA2	BRCA2 DNA Repair Associated	GC13P032315	14.6662	https://www.genecards.org/cgi-bin/carddisp.pl?gene=BRCA2
APOA1-AS	APOA1 Antisense RNA	GC11P116836	14.6577	https://www.genecards.org/cgi-bin/carddisp.pl?gene=APOA1-AS
TTC8	Tetratricopeptide Repeat Domain 8	GC14P090174	14.6455	https://www.genecards.org/cgi-bin/carddisp.pl?gene=TTC8
CNGA1	Cyclic Nucleotide Gated Channel Subunit Alpha 1	GC04M047935	14.6295	https://www.genecards.org/cgi-bin/carddisp.pl?gene=CNGA1
MT-TT	Mitochondrially Encoded TRNA-Thr (ACN)	GCMTP015890	14.6054	https://www.genecards.org/cgi-bin/carddisp.pl?gene=MT-TT
ATF6	Activating Transcription Factor 6	GC01P161766	14.5651	https://www.genecards.org/cgi-bin/carddisp.pl?gene=ATF6
CCR6	C-C Motif Chemokine Receptor 6	GC06P167111	14.5572	https://www.genecards.org/cgi-bin/carddisp.pl?gene=CCR6
H2AC18	H2A Clustered Histone 18	GC01M152015	14.5571	https://www.genecards.org/cgi-bin/carddisp.pl?gene=H2AC18
HSPD1	Heat Shock Protein Family D (Hsp60) Member 1	GC02M197486	14.5505	https://www.genecards.org/cgi-bin/carddisp.pl?gene=HSPD1
FOXO1	Forkhead Box O1	GC13M040555	14.5475	https://www.genecards.org/cgi-bin/carddisp.pl?gene=FOXO1
MIA3	MIA SH3 Domain ER Export Factor 3	GC01P222618	14.5444	https://www.genecards.org/cgi-bin/carddisp.pl?gene=MIA3
PRKN	Parkin RBR E3 Ubiquitin Protein Ligase	GC06M161348	14.5312	https://www.genecards.org/cgi-bin/carddisp.pl?gene=PRKN
STAT1	Signal Transducer And Activator Of Transcription 1	GC02M190908	14.528	https://www.genecards.org/cgi-bin/carddisp.pl?gene=STAT1
NR3C1	Nuclear Receptor Subfamily 3 Group C Member 1	GC05M143277	14.5245	https://www.genecards.org/cgi-bin/carddisp.pl?gene=NR3C1
PDGFRA	Platelet Derived Growth Factor Receptor Alpha	GC04P054229	14.5091	https://www.genecards.org/cgi-bin/carddisp.pl?gene=PDGFRA
PANK2	Pantothenate Kinase 2	GC20P004269	14.452	https://www.genecards.org/cgi-bin/carddisp.pl?gene=PANK2
BBS7	Bardet-Biedl Syndrome 7	GC04M121824	14.4479	https://www.genecards.org/cgi-bin/carddisp.pl?gene=BBS7
MIR140	MicroRNA 140	GC16P069934	14.4386	https://www.genecards.org/cgi-bin/carddisp.pl?gene=MIR140
ACER3	Alkaline Ceramidase 3	GC11P076860	14.4345	https://www.genecards.org/cgi-bin/carddisp.pl?gene=ACER3
EGF	Epidermal Growth Factor	GC04P109912	14.4198	https://www.genecards.org/cgi-bin/carddisp.pl?gene=EGF
CDKN1C	Cyclin Dependent Kinase Inhibitor 1C	GC11M003318	14.4161	https://www.genecards.org/cgi-bin/carddisp.pl?gene=CDKN1C
JAZF1	JAZF Zinc Finger 1	GC07M027830	14.3958	https://www.genecards.org/cgi-bin/carddisp.pl?gene=JAZF1
HMGB1	High Mobility Group Box 1	GC13M030456	14.3949	https://www.genecards.org/cgi-bin/carddisp.pl?gene=HMGB1
SERPINA3	Serpin Family A Member 3	GC14P094612	14.3804	https://www.genecards.org/cgi-bin/carddisp.pl?gene=SERPINA3
ADIPOR1	Adiponectin Receptor 1	GC01M202940	14.3794	https://www.genecards.org/cgi-bin/carddisp.pl?gene=ADIPOR1
GCKR	Glucokinase Regulator	GC02P027496	14.3787	https://www.genecards.org/cgi-bin/carddisp.pl?gene=GCKR
IL1R1	Interleukin 1 Receptor Type 1	GC02P102136	14.3726	https://www.genecards.org/cgi-bin/carddisp.pl?gene=IL1R1
FAM161A	FAM161 Centrosomal Protein A	GC02M061792	14.3681	https://www.genecards.org/cgi-bin/carddisp.pl?gene=FAM161A
CYP2C19	Cytochrome P450 Family 2 Subfamily C Member 19	GC10P094762	14.3637	https://www.genecards.org/cgi-bin/carddisp.pl?gene=CYP2C19
ATP7B	ATPase Copper Transporting Beta	GC13M051930	14.3553	https://www.genecards.org/cgi-bin/carddisp.pl?gene=ATP7B
NRL	Neural Retina Leucine Zipper	GC14M024078	14.3448	https://www.genecards.org/cgi-bin/carddisp.pl?gene=NRL
SOCS1	Suppressor Of Cytokine Signaling 1	GC16M012261	14.3346	https://www.genecards.org/cgi-bin/carddisp.pl?gene=SOCS1
LCN2	Lipocalin 2	GC09P128149	14.3331	https://www.genecards.org/cgi-bin/carddisp.pl?gene=LCN2
JUN	Jun Proto-Oncogene, AP-1 Transcription Factor Subunit	GC01M058780	14.3273	https://www.genecards.org/cgi-bin/carddisp.pl?gene=JUN
GUCY2D	Guanylate Cyclase 2D, Retinal	GC17P008002	14.2997	https://www.genecards.org/cgi-bin/carddisp.pl?gene=GUCY2D
CPE	Carboxypeptidase E	GC04P165361	14.2921	https://www.genecards.org/cgi-bin/carddisp.pl?gene=CPE
FGF21	Fibroblast Growth Factor 21	GC19P067053	14.2663	https://www.genecards.org/cgi-bin/carddisp.pl?gene=FGF21
SRC	SRC Proto-Oncogene, Non-Receptor Tyrosine Kinase	GC20P037344	14.2627	https://www.genecards.org/cgi-bin/carddisp.pl?gene=SRC
MYH9	Myosin Heavy Chain 9	GC22M036281	14.2545	https://www.genecards.org/cgi-bin/carddisp.pl?gene=MYH9
MAPK8	Mitogen-Activated Protein Kinase 8	GC10P048306	14.2405	https://www.genecards.org/cgi-bin/carddisp.pl?gene=MAPK8
ZDHHC24	Zinc Finger DHHC-Type Containing 24	GC11M089860	14.2399	https://www.genecards.org/cgi-bin/carddisp.pl?gene=ZDHHC24
GPHN	Gephyrin	GC14P066507	14.2347	https://www.genecards.org/cgi-bin/carddisp.pl?gene=GPHN
IVNS1ABP	Influenza Virus NS1A Binding Protein	GC01M185306	14.2112	https://www.genecards.org/cgi-bin/carddisp.pl?gene=IVNS1ABP
CLN3	CLN3 Lysosomal/Endosomal Transmembrane Protein, Battenin	GC16M028466	14.1879	https://www.genecards.org/cgi-bin/carddisp.pl?gene=CLN3
CLU	Clusterin	GC08M027596	14.1852	https://www.genecards.org/cgi-bin/carddisp.pl?gene=CLU
OFD1	OFD1 Centriole And Centriolar Satellite Protein	GC0XP013714	14.1826	https://www.genecards.org/cgi-bin/carddisp.pl?gene=OFD1
HMSNO	Neuropathy, Hereditary Motor And Sensory, Okinawa Type	GC00U934097	14.1809	https://www.genecards.org/cgi-bin/carddisp.pl?gene=HMSNO
SLC30A10	Solute Carrier Family 30 Member 10	GC01M219685	14.1752	https://www.genecards.org/cgi-bin/carddisp.pl?gene=SLC30A10
CYBA	Cytochrome B-245 Alpha Chain	GC16M088643	14.1693	https://www.genecards.org/cgi-bin/carddisp.pl?gene=CYBA
DEAF1	DEAF1 Transcription Factor	GC11M000644	14.1622	https://www.genecards.org/cgi-bin/carddisp.pl?gene=DEAF1
DMD	Dystrophin	GC0XM031097	14.1591	https://www.genecards.org/cgi-bin/carddisp.pl?gene=DMD
IFNA1	Interferon Alpha 1	GC09P021593	14.1554	https://www.genecards.org/cgi-bin/carddisp.pl?gene=IFNA1
ISL1	ISL LIM Homeobox 1	GC05P051383	14.1508	https://www.genecards.org/cgi-bin/carddisp.pl?gene=ISL1
GAPDH	Glyceraldehyde-3-Phosphate Dehydrogenase	GC12P021056	14.1271	https://www.genecards.org/cgi-bin/carddisp.pl?gene=GAPDH
NARS1	Asparaginyl-TRNA Synthetase 1	GC18M057601	14.1189	https://www.genecards.org/cgi-bin/carddisp.pl?gene=NARS1
TIMM8A	Translocase Of Inner Mitochondrial Membrane 8A	GC0XM101345	14.1116	https://www.genecards.org/cgi-bin/carddisp.pl?gene=TIMM8A
CA4	Carbonic Anhydrase 4	GC17P060149	14.0803	https://www.genecards.org/cgi-bin/carddisp.pl?gene=CA4
NR1H2	Nuclear Receptor Subfamily 1 Group H Member 2	GC19P050329	14.0744	https://www.genecards.org/cgi-bin/carddisp.pl?gene=NR1H2
ERCC2	ERCC Excision Repair 2, TFIIH Core Complex Helicase Subunit	GC19M045349	14.0682	https://www.genecards.org/cgi-bin/carddisp.pl?gene=ERCC2
CDKN2B-AS1	CDKN2B Antisense RNA 1	GC09P021994	14.0645	https://www.genecards.org/cgi-bin/carddisp.pl?gene=CDKN2B-AS1
PCARE	Photoreceptor Cilium Actin Regulator	GC02M029060	14.0418	https://www.genecards.org/cgi-bin/carddisp.pl?gene=PCARE
G6PD	Glucose-6-Phosphate Dehydrogenase	GC0XM154551	14.028	https://www.genecards.org/cgi-bin/carddisp.pl?gene=G6PD
KRT1	Keratin 1	GC12M052674	14.0257	https://www.genecards.org/cgi-bin/carddisp.pl?gene=KRT1
PRPF3	Pre-MRNA Processing Factor 3	GC01P150321	14.0144	https://www.genecards.org/cgi-bin/carddisp.pl?gene=PRPF3
IL1A	Interleukin 1 Alpha	GC02M112773	14.0051	https://www.genecards.org/cgi-bin/carddisp.pl?gene=IL1A
ELANE	Elastase, Neutrophil Expressed	GC19P002810	13.9872	https://www.genecards.org/cgi-bin/carddisp.pl?gene=ELANE
LDB3	LIM Domain Binding 3	GC10P086666	13.9788	https://www.genecards.org/cgi-bin/carddisp.pl?gene=LDB3
MYOT	Myotilin	GC05P137867	13.9588	https://www.genecards.org/cgi-bin/carddisp.pl?gene=MYOT
IL5	Interleukin 5	GC05M132541	13.9415	https://www.genecards.org/cgi-bin/carddisp.pl?gene=IL5
CD8A	CD8a Molecule	GC02M086784	13.9394	https://www.genecards.org/cgi-bin/carddisp.pl?gene=CD8A
LDLR	Low Density Lipoprotein Receptor	GC19P011091	13.9346	https://www.genecards.org/cgi-bin/carddisp.pl?gene=LDLR
ACAD9	Acyl-CoA Dehydrogenase Family Member 9	GC03P134206	13.904	https://www.genecards.org/cgi-bin/carddisp.pl?gene=ACAD9
DLK1	Delta Like Non-Canonical Notch Ligand 1	GC14P109771	13.8847	https://www.genecards.org/cgi-bin/carddisp.pl?gene=DLK1
PDE5A	Phosphodiesterase 5A	GC04M119494	13.854	https://www.genecards.org/cgi-bin/carddisp.pl?gene=PDE5A
PRPF6	Pre-MRNA Processing Factor 6	GC20P063981	13.8538	https://www.genecards.org/cgi-bin/carddisp.pl?gene=PRPF6
TPO	Thyroid Peroxidase	GC02P001374	13.8526	https://www.genecards.org/cgi-bin/carddisp.pl?gene=TPO
BTNL2	Butyrophilin Like 2	GC06M032393	13.8421	https://www.genecards.org/cgi-bin/carddisp.pl?gene=BTNL2
BCS1L	BCS1 Homolog, Ubiquinol-Cytochrome C Reductase Complex Chaperone	GC02P218658	13.832	https://www.genecards.org/cgi-bin/carddisp.pl?gene=BCS1L
OPA3	Outer Mitochondrial Membrane Lipid Metabolism Regulator OPA3	GC19M045527	13.8231	https://www.genecards.org/cgi-bin/carddisp.pl?gene=OPA3
CIDEC	Cell Death Inducing DFFA Like Effector C	GC03M009866	13.8093	https://www.genecards.org/cgi-bin/carddisp.pl?gene=CIDEC
PTRH2	Peptidyl-TRNA Hydrolase 2	GC17M059674	13.8062	https://www.genecards.org/cgi-bin/carddisp.pl?gene=PTRH2
MGP	Matrix Gla Protein	GC12M021179	13.7584	https://www.genecards.org/cgi-bin/carddisp.pl?gene=MGP
IL13	Interleukin 13	GC05P132656	13.754	https://www.genecards.org/cgi-bin/carddisp.pl?gene=IL13
CD79A	CD79a Molecule	GC19P041877	13.7509	https://www.genecards.org/cgi-bin/carddisp.pl?gene=CD79A
MIR223	MicroRNA 223	GC0XP066018	13.7483	https://www.genecards.org/cgi-bin/carddisp.pl?gene=MIR223
ZNF513	Zinc Finger Protein 513	GC02M027377	13.7453	https://www.genecards.org/cgi-bin/carddisp.pl?gene=ZNF513
MMP3	Matrix Metallopeptidase 3	GC11M102835	13.7425	https://www.genecards.org/cgi-bin/carddisp.pl?gene=MMP3
JAK2	Janus Kinase 2	GC09P004985	13.7375	https://www.genecards.org/cgi-bin/carddisp.pl?gene=JAK2
HLA-A	Major Histocompatibility Complex, Class I, A	GC06P083654	13.7342	https://www.genecards.org/cgi-bin/carddisp.pl?gene=HLA-A
ADA	Adenosine Deaminase	GC20M044620	13.7276	https://www.genecards.org/cgi-bin/carddisp.pl?gene=ADA
DDIT3	DNA Damage Inducible Transcript 3	GC12M057516	13.7196	https://www.genecards.org/cgi-bin/carddisp.pl?gene=DDIT3
MEG3	Maternally Expressed 3	GC14P109962	13.7029	https://www.genecards.org/cgi-bin/carddisp.pl?gene=MEG3
MOG	Myelin Oligodendrocyte Glycoprotein	GC06P083635	13.6991	https://www.genecards.org/cgi-bin/carddisp.pl?gene=MOG
RNASEH1	Ribonuclease H1	GC02M003522	13.6855	https://www.genecards.org/cgi-bin/carddisp.pl?gene=RNASEH1
PNPO	Pyridoxamine 5'-Phosphate Oxidase	GC17P047941	13.6836	https://www.genecards.org/cgi-bin/carddisp.pl?gene=PNPO
IMPG1	Interphotoreceptor Matrix Proteoglycan 1	GC06M075921	13.6801	https://www.genecards.org/cgi-bin/carddisp.pl?gene=IMPG1
PRCD	Photoreceptor Disc Component	GC17P076527	13.6726	https://www.genecards.org/cgi-bin/carddisp.pl?gene=PRCD
PITRM1	Pitrilysin Metallopeptidase 1	GC10M003138	13.6718	https://www.genecards.org/cgi-bin/carddisp.pl?gene=PITRM1
BMP6	Bone Morphogenetic Protein 6	GC06P007726	13.6659	https://www.genecards.org/cgi-bin/carddisp.pl?gene=BMP6
BBIP1	BBSome Interacting Protein 1	GC10M110898	13.6652	https://www.genecards.org/cgi-bin/carddisp.pl?gene=BBIP1
CHAT	Choline O-Acetyltransferase	GC10P049609	13.6551	https://www.genecards.org/cgi-bin/carddisp.pl?gene=CHAT
TG	Thyroglobulin	GC08P132866	13.6536	https://www.genecards.org/cgi-bin/carddisp.pl?gene=TG
PDE6G	Phosphodiesterase 6G	GC17M081650	13.6519	https://www.genecards.org/cgi-bin/carddisp.pl?gene=PDE6G
MIR144	MicroRNA 144	GC17M035143	13.6216	https://www.genecards.org/cgi-bin/carddisp.pl?gene=MIR144
TFRC	Transferrin Receptor	GC03M196027	13.5985	https://www.genecards.org/cgi-bin/carddisp.pl?gene=TFRC
GFPT1	Glutamine--Fructose-6-Phosphate Transaminase 1	GC02M069283	13.5958	https://www.genecards.org/cgi-bin/carddisp.pl?gene=GFPT1
MIR132	MicroRNA 132	GC17M002049	13.5718	https://www.genecards.org/cgi-bin/carddisp.pl?gene=MIR132
CYP27A1	Cytochrome P450 Family 27 Subfamily A Member 1	GC02P218781	13.5398	https://www.genecards.org/cgi-bin/carddisp.pl?gene=CYP27A1
SLC25A19	Solute Carrier Family 25 Member 19	GC17M075273	13.5292	https://www.genecards.org/cgi-bin/carddisp.pl?gene=SLC25A19
OXT	Oxytocin/Neurophysin I Prepropeptide	GC20P004235	13.5159	https://www.genecards.org/cgi-bin/carddisp.pl?gene=OXT
G6PC2	Glucose-6-Phosphatase Catalytic Subunit 2	GC02P168901	13.5133	https://www.genecards.org/cgi-bin/carddisp.pl?gene=G6PC2
FOXC2	Forkhead Box C2	GC16P086585	13.5095	https://www.genecards.org/cgi-bin/carddisp.pl?gene=FOXC2
AGBL5	AGBL Carboxypeptidase 5	GC02P027044	13.4958	https://www.genecards.org/cgi-bin/carddisp.pl?gene=AGBL5
GNB3	G Protein Subunit Beta 3	GC12P006839	13.469	https://www.genecards.org/cgi-bin/carddisp.pl?gene=GNB3
KIAA1549	KIAA1549	GC07M138831	13.4582	https://www.genecards.org/cgi-bin/carddisp.pl?gene=KIAA1549
RPGRIP1	RPGR Interacting Protein 1	GC14P032523	13.446	https://www.genecards.org/cgi-bin/carddisp.pl?gene=RPGRIP1
RHOA	Ras Homolog Family Member A	GC03M049359	13.4327	https://www.genecards.org/cgi-bin/carddisp.pl?gene=RHOA
ITGA4	Integrin Subunit Alpha 4	GC02P181456	13.3852	https://www.genecards.org/cgi-bin/carddisp.pl?gene=ITGA4
COASY	Coenzyme A Synthase	GC17P042561	13.3775	https://www.genecards.org/cgi-bin/carddisp.pl?gene=COASY
EDNRB	Endothelin Receptor Type B	GC13M077895	13.3675	https://www.genecards.org/cgi-bin/carddisp.pl?gene=EDNRB
VIP	Vasoactive Intestinal Peptide	GC06P152750	13.3604	https://www.genecards.org/cgi-bin/carddisp.pl?gene=VIP
NDUFAF3	NADH:Ubiquinone Oxidoreductase Complex Assembly Factor 3	GC03P049020	13.3518	https://www.genecards.org/cgi-bin/carddisp.pl?gene=NDUFAF3
CD274	CD274 Molecule	GC09P005450	13.3482	https://www.genecards.org/cgi-bin/carddisp.pl?gene=CD274
CYP2E1	Cytochrome P450 Family 2 Subfamily E Member 1	GC10P133520	13.346	https://www.genecards.org/cgi-bin/carddisp.pl?gene=CYP2E1
CD59	CD59 Molecule (CD59 Blood Group)	GC11M033704	13.335	https://www.genecards.org/cgi-bin/carddisp.pl?gene=CD59
DCTN2	Dynactin Subunit 2	GC12M057706	13.3338	https://www.genecards.org/cgi-bin/carddisp.pl?gene=DCTN2
KIF11	Kinesin Family Member 11	GC10P092574	13.332	https://www.genecards.org/cgi-bin/carddisp.pl?gene=KIF11
NDUFS6	NADH:Ubiquinone Oxidoreductase Subunit S6	GC05P001801	13.3161	https://www.genecards.org/cgi-bin/carddisp.pl?gene=NDUFS6
GSK3B	Glycogen Synthase Kinase 3 Beta	GC03M119821	13.3149	https://www.genecards.org/cgi-bin/carddisp.pl?gene=GSK3B
SNRNP200	Small Nuclear Ribonucleoprotein U5 Subunit 200	GC02M098261	13.2963	https://www.genecards.org/cgi-bin/carddisp.pl?gene=SNRNP200
G6PC1	Glucose-6-Phosphatase Catalytic Subunit 1	GC17P056158	13.2849	https://www.genecards.org/cgi-bin/carddisp.pl?gene=G6PC1
PRNP	Prion Protein	GC20P004686	13.2819	https://www.genecards.org/cgi-bin/carddisp.pl?gene=PRNP
DEGS1	Delta 4-Desaturase, Sphingolipid 1	GC01P224175	13.2783	https://www.genecards.org/cgi-bin/carddisp.pl?gene=DEGS1
IDE	Insulin Degrading Enzyme	GC10M092451	13.273	https://www.genecards.org/cgi-bin/carddisp.pl?gene=IDE
TNFRSF1A	TNF Receptor Superfamily Member 1A	GC12M006328	13.2726	https://www.genecards.org/cgi-bin/carddisp.pl?gene=TNFRSF1A
NIPSNAP3B	Nipsnap Homolog 3B	GC09P104763	13.2537	https://www.genecards.org/cgi-bin/carddisp.pl?gene=NIPSNAP3B
LEPQTL1	Leptin, Serum Levels Of	GC02U903086	13.2529	https://www.genecards.org/cgi-bin/carddisp.pl?gene=LEPQTL1
FABP2	Fatty Acid Binding Protein 2	GC04M119317	13.2466	https://www.genecards.org/cgi-bin/carddisp.pl?gene=FABP2
GNB4	G Protein Subunit Beta 4	GC03M179397	13.2281	https://www.genecards.org/cgi-bin/carddisp.pl?gene=GNB4
SMPD1	Sphingomyelin Phosphodiesterase 1	GC11P006390	13.2237	https://www.genecards.org/cgi-bin/carddisp.pl?gene=SMPD1
SOCS3	Suppressor Of Cytokine Signaling 3	GC17M078356	13.2144	https://www.genecards.org/cgi-bin/carddisp.pl?gene=SOCS3
CPT2	Carnitine Palmitoyltransferase 2	GC01P053196	13.2119	https://www.genecards.org/cgi-bin/carddisp.pl?gene=CPT2
GCLC	Glutamate-Cysteine Ligase Catalytic Subunit	GC06M053497	13.204	https://www.genecards.org/cgi-bin/carddisp.pl?gene=GCLC
FUS	FUS RNA Binding Protein	GC16P031180	13.1994	https://www.genecards.org/cgi-bin/carddisp.pl?gene=FUS
KCNA2	Potassium Voltage-Gated Channel Subfamily A Member 2	GC01M110519	13.189	https://www.genecards.org/cgi-bin/carddisp.pl?gene=KCNA2
RBPJ	Recombination Signal Binding Protein For Immunoglobulin Kappa J Region	GC04P026105	13.1871	https://www.genecards.org/cgi-bin/carddisp.pl?gene=RBPJ
ROM1	Retinal Outer Segment Membrane Protein 1	GC11P062611	13.1826	https://www.genecards.org/cgi-bin/carddisp.pl?gene=ROM1
PRKCD	Protein Kinase C Delta	GC03P053156	13.18	https://www.genecards.org/cgi-bin/carddisp.pl?gene=PRKCD
TF	Transferrin	GC03P134296	13.1759	https://www.genecards.org/cgi-bin/carddisp.pl?gene=TF
MAK	Male Germ Cell Associated Kinase	GC06M010762	13.1656	https://www.genecards.org/cgi-bin/carddisp.pl?gene=MAK
HRAS	HRas Proto-Oncogene, GTPase	GC11M003189	13.165	https://www.genecards.org/cgi-bin/carddisp.pl?gene=HRAS
CHGA	Chromogranin A	GC14P092944	13.1532	https://www.genecards.org/cgi-bin/carddisp.pl?gene=CHGA
ATP5PO	ATP Synthase Peripheral Stalk Subunit OSCP	GC21M033904	13.1528	https://www.genecards.org/cgi-bin/carddisp.pl?gene=ATP5PO
ICA1	Islet Cell Autoantigen 1	GC07M008206	13.1376	https://www.genecards.org/cgi-bin/carddisp.pl?gene=ICA1
APOA4	Apolipoprotein A4	GC11M116820	13.1315	https://www.genecards.org/cgi-bin/carddisp.pl?gene=APOA4
IL15	Interleukin 15	GC04P141636	13.1191	https://www.genecards.org/cgi-bin/carddisp.pl?gene=IL15
NOTCH1	Notch Receptor 1	GC09M137524	13.1102	https://www.genecards.org/cgi-bin/carddisp.pl?gene=NOTCH1
ARSB	Arylsulfatase B	GC05M078777	13.0906	https://www.genecards.org/cgi-bin/carddisp.pl?gene=ARSB
TGFB2	Transforming Growth Factor Beta 2	GC01P218345	13.0713	https://www.genecards.org/cgi-bin/carddisp.pl?gene=TGFB2
AQP4	Aquaporin 4	GC18M026852	13.0711	https://www.genecards.org/cgi-bin/carddisp.pl?gene=AQP4
TOPORS	TOP1 Binding Arginine/Serine Rich Protein, E3 Ubiquitin Ligase	GC09M032540	13.0656	https://www.genecards.org/cgi-bin/carddisp.pl?gene=TOPORS
PON2	Paraoxonase 2	GC07M095404	13.0482	https://www.genecards.org/cgi-bin/carddisp.pl?gene=PON2
COX10	Cytochrome C Oxidase Assembly Factor Heme A:Farnesyltransferase COX10	GC17P014069	13.0332	https://www.genecards.org/cgi-bin/carddisp.pl?gene=COX10
NDUFAF1	NADH:Ubiquinone Oxidoreductase Complex Assembly Factor 1	GC15M041387	13.0305	https://www.genecards.org/cgi-bin/carddisp.pl?gene=NDUFAF1
SCARB2	Scavenger Receptor Class B Member 2	GC04M076158	13.0298	https://www.genecards.org/cgi-bin/carddisp.pl?gene=SCARB2
RP9	RP9 Pre-MRNA Splicing Factor	GC07M033094	13.0226	https://www.genecards.org/cgi-bin/carddisp.pl?gene=RP9
PARK7	Parkinsonism Associated Deglycase	GC01P008102	13.0161	https://www.genecards.org/cgi-bin/carddisp.pl?gene=PARK7
AIF1	Allograft Inflammatory Factor 1	GC06P083694	13.01	https://www.genecards.org/cgi-bin/carddisp.pl?gene=AIF1
NDP	Norrin Cystine Knot Growth Factor NDP	GC0XM043948	12.9924	https://www.genecards.org/cgi-bin/carddisp.pl?gene=NDP
PDSS1	Decaprenyl Diphosphate Synthase Subunit 1	GC10P026697	12.982	https://www.genecards.org/cgi-bin/carddisp.pl?gene=PDSS1
TTN	Titin	GC02M178525	12.9629	https://www.genecards.org/cgi-bin/carddisp.pl?gene=TTN
TRMT10A	TRNA Methyltransferase 10A	GC04M099546	12.9591	https://www.genecards.org/cgi-bin/carddisp.pl?gene=TRMT10A
HTT	Huntingtin	GC04P003041	12.9586	https://www.genecards.org/cgi-bin/carddisp.pl?gene=HTT
CBS	Cystathionine Beta-Synthase	GC21M043053	12.9522	https://www.genecards.org/cgi-bin/carddisp.pl?gene=CBS
TRPM8	Transient Receptor Potential Cation Channel Subfamily M Member 8	GC02P233917	12.9235	https://www.genecards.org/cgi-bin/carddisp.pl?gene=TRPM8
RP1L1	RP1 Like 1	GC08M010606	12.9226	https://www.genecards.org/cgi-bin/carddisp.pl?gene=RP1L1
CD40	CD40 Molecule	GC20P046118	12.898	https://www.genecards.org/cgi-bin/carddisp.pl?gene=CD40
MT-TL2	Mitochondrially Encoded TRNA-Leu (CUN) 2	GCMTP012268	12.8979	https://www.genecards.org/cgi-bin/carddisp.pl?gene=MT-TL2
SP1	Sp1 Transcription Factor	GC12P053380	12.8973	https://www.genecards.org/cgi-bin/carddisp.pl?gene=SP1
GLA	Galactosidase Alpha	GC0XM101393	12.8879	https://www.genecards.org/cgi-bin/carddisp.pl?gene=GLA
SREBF1	Sterol Regulatory Element Binding Transcription Factor 1	GC17M017810	12.8862	https://www.genecards.org/cgi-bin/carddisp.pl?gene=SREBF1
KLHL7	Kelch Like Family Member 7	GC07P023105	12.8849	https://www.genecards.org/cgi-bin/carddisp.pl?gene=KLHL7
MIR125A	MicroRNA 125a	GC19P067235	12.8815	https://www.genecards.org/cgi-bin/carddisp.pl?gene=MIR125A
IGF2R	Insulin Like Growth Factor 2 Receptor	GC06P159969	12.8771	https://www.genecards.org/cgi-bin/carddisp.pl?gene=IGF2R
HLA-DPA1	Major Histocompatibility Complex, Class II, DP Alpha 1	GC06M033064	12.8762	https://www.genecards.org/cgi-bin/carddisp.pl?gene=HLA-DPA1
LCA5	Lebercilin LCA5	GC06M079484	12.856	https://www.genecards.org/cgi-bin/carddisp.pl?gene=LCA5
PTX3	Pentraxin 3	GC03P157436	12.8513	https://www.genecards.org/cgi-bin/carddisp.pl?gene=PTX3
NEFM	Neurofilament Medium Chain	GC08P024913	12.8474	https://www.genecards.org/cgi-bin/carddisp.pl?gene=NEFM
CCND1	Cyclin D1	GC11P069641	12.8463	https://www.genecards.org/cgi-bin/carddisp.pl?gene=CCND1
XK	X-Linked Kx Blood Group	GC0XP037685	12.8406	https://www.genecards.org/cgi-bin/carddisp.pl?gene=XK
MLXIPL	MLX Interacting Protein Like	GC07M073593	12.8324	https://www.genecards.org/cgi-bin/carddisp.pl?gene=MLXIPL
DDHD2	DDHD Domain Containing 2	GC08P038225	12.8124	https://www.genecards.org/cgi-bin/carddisp.pl?gene=DDHD2
KIZ	Kizuna Centrosomal Protein	GC20P021125	12.8086	https://www.genecards.org/cgi-bin/carddisp.pl?gene=KIZ
IL2RB	Interleukin 2 Receptor Subunit Beta	GC22M037125	12.7881	https://www.genecards.org/cgi-bin/carddisp.pl?gene=IL2RB
FAM126A	Family With Sequence Similarity 126 Member A	GC07M022889	12.7738	https://www.genecards.org/cgi-bin/carddisp.pl?gene=FAM126A
LGALS3	Galectin 3	GC14P055124	12.7599	https://www.genecards.org/cgi-bin/carddisp.pl?gene=LGALS3
OLR1	Oxidized Low Density Lipoprotein Receptor 1	GC12M021106	12.7425	https://www.genecards.org/cgi-bin/carddisp.pl?gene=OLR1
PYY	Peptide YY	GC17M043952	12.7407	https://www.genecards.org/cgi-bin/carddisp.pl?gene=PYY
POLR3A	RNA Polymerase III Subunit A	GC10M078577	12.73	https://www.genecards.org/cgi-bin/carddisp.pl?gene=POLR3A
HSP90AA1	Heat Shock Protein 90 Alpha Family Class A Member 1	GC14M102080	12.7051	https://www.genecards.org/cgi-bin/carddisp.pl?gene=HSP90AA1
DBH	Dopamine Beta-Hydroxylase	GC09P133636	12.6979	https://www.genecards.org/cgi-bin/carddisp.pl?gene=DBH
FABP4	Fatty Acid Binding Protein 4	GC08M081478	12.6922	https://www.genecards.org/cgi-bin/carddisp.pl?gene=FABP4
SUCLA2	Succinate-CoA Ligase ADP-Forming Subunit Beta	GC13M047745	12.6607	https://www.genecards.org/cgi-bin/carddisp.pl?gene=SUCLA2
MDM2	MDM2 Proto-Oncogene	GC12P068808	12.6541	https://www.genecards.org/cgi-bin/carddisp.pl?gene=MDM2
RP1	RP1 Axonemal Microtubule Associated	GC08P054555	12.6001	https://www.genecards.org/cgi-bin/carddisp.pl?gene=RP1
AHR	Aryl Hydrocarbon Receptor	GC07P016916	12.5991	https://www.genecards.org/cgi-bin/carddisp.pl?gene=AHR
GZMB	Granzyme B	GC14M024630	12.5988	https://www.genecards.org/cgi-bin/carddisp.pl?gene=GZMB
WAS	WASP Actin Nucleation Promoting Factor	GC0XP048676	12.5932	https://www.genecards.org/cgi-bin/carddisp.pl?gene=WAS
ADIPOR2	Adiponectin Receptor 2	GC12P001670	12.5848	https://www.genecards.org/cgi-bin/carddisp.pl?gene=ADIPOR2
CXCR3	C-X-C Motif Chemokine Receptor 3	GC0XM071615	12.5836	https://www.genecards.org/cgi-bin/carddisp.pl?gene=CXCR3
VPS13B	Vacuolar Protein Sorting 13 Homolog B	GC08P099011	12.5622	https://www.genecards.org/cgi-bin/carddisp.pl?gene=VPS13B
MECP2	Methyl-CpG Binding Protein 2	GC0XM154021	12.536	https://www.genecards.org/cgi-bin/carddisp.pl?gene=MECP2
NBN	Nibrin	GC08M089933	12.5268	https://www.genecards.org/cgi-bin/carddisp.pl?gene=NBN
GSTT1	Glutathione S-Transferase Theta 1	GC22Mi00270	12.5245	https://www.genecards.org/cgi-bin/carddisp.pl?gene=GSTT1
CD44	CD44 Molecule (Indian Blood Group)	GC11P035139	12.5186	https://www.genecards.org/cgi-bin/carddisp.pl?gene=CD44
CRH	Corticotropin Releasing Hormone	GC08M066176	12.5176	https://www.genecards.org/cgi-bin/carddisp.pl?gene=CRH
NRAS	NRAS Proto-Oncogene, GTPase	GC01M114704	12.5071	https://www.genecards.org/cgi-bin/carddisp.pl?gene=NRAS
MIR377	MicroRNA 377	GC14P109983	12.5055	https://www.genecards.org/cgi-bin/carddisp.pl?gene=MIR377
APOH	Apolipoprotein H	GC17M066212	12.4881	https://www.genecards.org/cgi-bin/carddisp.pl?gene=APOH
FCGR3B	Fc Gamma Receptor IIIb	GC01M161623	12.4857	https://www.genecards.org/cgi-bin/carddisp.pl?gene=FCGR3B
TXN2	Thioredoxin 2	GC22M036467	12.4845	https://www.genecards.org/cgi-bin/carddisp.pl?gene=TXN2
SNRPN	Small Nuclear Ribonucleoprotein Polypeptide N	GC15P024823	12.4825	https://www.genecards.org/cgi-bin/carddisp.pl?gene=SNRPN
THBS1	Thrombospondin 1	GC15P039581	12.4637	https://www.genecards.org/cgi-bin/carddisp.pl?gene=THBS1
AIPL1	Aryl Hydrocarbon Receptor Interacting Protein Like 1	GC17M006393	12.4396	https://www.genecards.org/cgi-bin/carddisp.pl?gene=AIPL1
LRCH2	Leucine Rich Repeats And Calponin Homology Domain Containing 2	GC0XM115111	12.4312	https://www.genecards.org/cgi-bin/carddisp.pl?gene=LRCH2
POMGNT1	Protein O-Linked Mannose N-Acetylglucosaminyltransferase 1 (Beta 1,2-)	GC01M046188	12.4176	https://www.genecards.org/cgi-bin/carddisp.pl?gene=POMGNT1
AMPD2	Adenosine Monophosphate Deaminase 2	GC01P109616	12.4037	https://www.genecards.org/cgi-bin/carddisp.pl?gene=AMPD2
CLIP2	CAP-Gly Domain Containing Linker Protein 2	GC07P074289	12.4019	https://www.genecards.org/cgi-bin/carddisp.pl?gene=CLIP2
MT-TI	Mitochondrially Encoded TRNA-Ile (AUU/C)	GCMTP004265	12.3951	https://www.genecards.org/cgi-bin/carddisp.pl?gene=MT-TI
PEX5	Peroxisomal Biogenesis Factor 5	GC12P021103	12.3931	https://www.genecards.org/cgi-bin/carddisp.pl?gene=PEX5
ARL2BP	ADP Ribosylation Factor Like GTPase 2 Binding Protein	GC16P057245	12.3924	https://www.genecards.org/cgi-bin/carddisp.pl?gene=ARL2BP
USH1C	USH1 Protein Network Component Harmonin	GC11M017594	12.3825	https://www.genecards.org/cgi-bin/carddisp.pl?gene=USH1C
TIMMDC1	Translocase Of Inner Mitochondrial Membrane Domain Containing 1	GC03P119498	12.3792	https://www.genecards.org/cgi-bin/carddisp.pl?gene=TIMMDC1
ALK	ALK Receptor Tyrosine Kinase	GC02M029190	12.373	https://www.genecards.org/cgi-bin/carddisp.pl?gene=ALK
PDGFRB	Platelet Derived Growth Factor Receptor Beta	GC05M150113	12.3504	https://www.genecards.org/cgi-bin/carddisp.pl?gene=PDGFRB
ENG	Endoglin	GC09M127815	12.336	https://www.genecards.org/cgi-bin/carddisp.pl?gene=ENG
LMNB2	Lamin B2	GC19M005364	12.3223	https://www.genecards.org/cgi-bin/carddisp.pl?gene=LMNB2
TLR9	Toll Like Receptor 9	GC03M052222	12.3189	https://www.genecards.org/cgi-bin/carddisp.pl?gene=TLR9
ETV1	ETS Variant Transcription Factor 1	GC07M013891	12.3015	https://www.genecards.org/cgi-bin/carddisp.pl?gene=ETV1
CYP27B1	Cytochrome P450 Family 27 Subfamily B Member 1	GC12M057757	12.2964	https://www.genecards.org/cgi-bin/carddisp.pl?gene=CYP27B1
KCNJ5	Potassium Inwardly Rectifying Channel Subfamily J Member 5	GC11P128891	12.285	https://www.genecards.org/cgi-bin/carddisp.pl?gene=KCNJ5
NDUFAF4	NADH:Ubiquinone Oxidoreductase Complex Assembly Factor 4	GC06M096889	12.2724	https://www.genecards.org/cgi-bin/carddisp.pl?gene=NDUFAF4
ABCG5	ATP Binding Cassette Subfamily G Member 5	GC02M043806	12.2713	https://www.genecards.org/cgi-bin/carddisp.pl?gene=ABCG5
SLC12A1	Solute Carrier Family 12 Member 1	GC15P048191	12.2622	https://www.genecards.org/cgi-bin/carddisp.pl?gene=SLC12A1
CAMK1D	Calcium/Calmodulin Dependent Protein Kinase ID	GC10P012349	12.2372	https://www.genecards.org/cgi-bin/carddisp.pl?gene=CAMK1D
MYC	MYC Proto-Oncogene, BHLH Transcription Factor	GC08P127735	12.2337	https://www.genecards.org/cgi-bin/carddisp.pl?gene=MYC
POU4F1	POU Class 4 Homeobox 1	GC13M078598	12.2266	https://www.genecards.org/cgi-bin/carddisp.pl?gene=POU4F1
ABCG8	ATP Binding Cassette Subfamily G Member 8	GC02P043828	12.2202	https://www.genecards.org/cgi-bin/carddisp.pl?gene=ABCG8
BRCA1	BRCA1 DNA Repair Associated	GC17M043044	12.1871	https://www.genecards.org/cgi-bin/carddisp.pl?gene=BRCA1
MFN1	Mitofusin 1	GC03P179347	12.1833	https://www.genecards.org/cgi-bin/carddisp.pl?gene=MFN1
PPY	Pancreatic Polypeptide	GC17M043940	12.146	https://www.genecards.org/cgi-bin/carddisp.pl?gene=PPY
EPRS1	Glutamyl-Prolyl-TRNA Synthetase 1	GC01M219969	12.1281	https://www.genecards.org/cgi-bin/carddisp.pl?gene=EPRS1
HADH	Hydroxyacyl-CoA Dehydrogenase	GC04P107989	12.1244	https://www.genecards.org/cgi-bin/carddisp.pl?gene=HADH
PVT1	Pvt1 Oncogene	GC08P127869	12.1113	https://www.genecards.org/cgi-bin/carddisp.pl?gene=PVT1
ITLN1	Intelectin 1	GC01M160876	12.1087	https://www.genecards.org/cgi-bin/carddisp.pl?gene=ITLN1
PAPPA	Pappalysin 1	GC09P118958	12.0988	https://www.genecards.org/cgi-bin/carddisp.pl?gene=PAPPA
PRKAA2	Protein Kinase AMP-Activated Catalytic Subunit Alpha 2	GC01P056645	12.0892	https://www.genecards.org/cgi-bin/carddisp.pl?gene=PRKAA2
SCARB1	Scavenger Receptor Class B Member 1	GC12M124776	12.0819	https://www.genecards.org/cgi-bin/carddisp.pl?gene=SCARB1
RGR	Retinal G Protein Coupled Receptor	GC10P092380	12.0773	https://www.genecards.org/cgi-bin/carddisp.pl?gene=RGR
NDUFB8	NADH:Ubiquinone Oxidoreductase Subunit B8	GC10M100523	12.0742	https://www.genecards.org/cgi-bin/carddisp.pl?gene=NDUFB8
YARS2	Tyrosyl-TRNA Synthetase 2	GC12M032801	12.0706	https://www.genecards.org/cgi-bin/carddisp.pl?gene=YARS2
NMNAT1	Nicotinamide Nucleotide Adenylyltransferase 1	GC01P009944	12.0697	https://www.genecards.org/cgi-bin/carddisp.pl?gene=NMNAT1
TMEM126B	Transmembrane Protein 126B	GC11P085628	12.0221	https://www.genecards.org/cgi-bin/carddisp.pl?gene=TMEM126B
ATP1A3	ATPase Na+/K+ Transporting Subunit Alpha 3	GC19M041966	12.0137	https://www.genecards.org/cgi-bin/carddisp.pl?gene=ATP1A3
NDUFA9	NADH:Ubiquinone Oxidoreductase Subunit A9	GC12P004649	11.9807	https://www.genecards.org/cgi-bin/carddisp.pl?gene=NDUFA9
FSCN2	Fascin Actin-Bundling Protein 2, Retinal	GC17P081541	11.9788	https://www.genecards.org/cgi-bin/carddisp.pl?gene=FSCN2
MT-TA	Mitochondrially Encoded TRNA-Ala (GCN)	GCMTM005589	11.9706	https://www.genecards.org/cgi-bin/carddisp.pl?gene=MT-TA
MICU1	Mitochondrial Calcium Uptake 1	GC10M072367	11.9626	https://www.genecards.org/cgi-bin/carddisp.pl?gene=MICU1
CD86	CD86 Molecule	GC03P122055	11.9571	https://www.genecards.org/cgi-bin/carddisp.pl?gene=CD86
P2RY12	Purinergic Receptor P2Y12	GC03M151336	11.9379	https://www.genecards.org/cgi-bin/carddisp.pl?gene=P2RY12
PPARD	Peroxisome Proliferator Activated Receptor Delta	GC06P083822	11.9073	https://www.genecards.org/cgi-bin/carddisp.pl?gene=PPARD
GDF15	Growth Differentiation Factor 15	GC19P066244	11.8962	https://www.genecards.org/cgi-bin/carddisp.pl?gene=GDF15
RPS27A	Ribosomal Protein S27a	GC02P055231	11.8849	https://www.genecards.org/cgi-bin/carddisp.pl?gene=RPS27A
PIK3C2A	Phosphatidylinositol-4-Phosphate 3-Kinase Catalytic Subunit Type 2 Alpha	GC11M017580	11.8642	https://www.genecards.org/cgi-bin/carddisp.pl?gene=PIK3C2A
CYP4V2	Cytochrome P450 Family 4 Subfamily V Member 2	GC04P186191	11.8608	https://www.genecards.org/cgi-bin/carddisp.pl?gene=CYP4V2
NCF1	Neutrophil Cytosolic Factor 1	GC07P075454	11.8578	https://www.genecards.org/cgi-bin/carddisp.pl?gene=NCF1
NTF4	Neurotrophin 4	GC19M066077	11.8279	https://www.genecards.org/cgi-bin/carddisp.pl?gene=NTF4
EMD	Emerin	GC0XP154379	11.8214	https://www.genecards.org/cgi-bin/carddisp.pl?gene=EMD
CFAP410	Cilia And Flagella Associated Protein 410	GC21M044330	11.821	https://www.genecards.org/cgi-bin/carddisp.pl?gene=CFAP410
MMP1	Matrix Metallopeptidase 1	GC11M102810	11.8182	https://www.genecards.org/cgi-bin/carddisp.pl?gene=MMP1
COA3	Cytochrome C Oxidase Assembly Factor 3	GC17M042795	11.8037	https://www.genecards.org/cgi-bin/carddisp.pl?gene=COA3
IFNB1	Interferon Beta 1	GC09M021077	11.7988	https://www.genecards.org/cgi-bin/carddisp.pl?gene=IFNB1
EXOSC9	Exosome Component 9	GC04P121801	11.7928	https://www.genecards.org/cgi-bin/carddisp.pl?gene=EXOSC9
DHX38	DEAH-Box Helicase 38	GC16P072127	11.7812	https://www.genecards.org/cgi-bin/carddisp.pl?gene=DHX38
PEX16	Peroxisomal Biogenesis Factor 16	GC11M089340	11.7796	https://www.genecards.org/cgi-bin/carddisp.pl?gene=PEX16
STK11	Serine/Threonine Kinase 11	GC19P001177	11.7786	https://www.genecards.org/cgi-bin/carddisp.pl?gene=STK11
SLC12A3	Solute Carrier Family 12 Member 3	GC16P056865	11.7704	https://www.genecards.org/cgi-bin/carddisp.pl?gene=SLC12A3
OTX2	Orthodenticle Homeobox 2	GC14M056799	11.7682	https://www.genecards.org/cgi-bin/carddisp.pl?gene=OTX2
ERLIN2	ER Lipid Raft Associated 2	GC08P037736	11.7581	https://www.genecards.org/cgi-bin/carddisp.pl?gene=ERLIN2
PAX3	Paired Box 3	GC02M222199	11.7484	https://www.genecards.org/cgi-bin/carddisp.pl?gene=PAX3
ABCG1	ATP Binding Cassette Subfamily G Member 1	GC21P042199	11.7459	https://www.genecards.org/cgi-bin/carddisp.pl?gene=ABCG1
MADD	MAP Kinase Activating Death Domain	GC11P047290	11.7358	https://www.genecards.org/cgi-bin/carddisp.pl?gene=MADD
PDGFB	Platelet Derived Growth Factor Subunit B	GC22M058085	11.7232	https://www.genecards.org/cgi-bin/carddisp.pl?gene=PDGFB
NES	Nestin	GC01M156668	11.719	https://www.genecards.org/cgi-bin/carddisp.pl?gene=NES
C11orf65	Chromosome 11 Open Reading Frame 65	GC11M108308	11.716	https://www.genecards.org/cgi-bin/carddisp.pl?gene=C11orf65
PLG	Plasminogen	GC06P160702	11.7095	https://www.genecards.org/cgi-bin/carddisp.pl?gene=PLG
AHSG	Alpha 2-HS Glycoprotein	GC03P186629	11.702	https://www.genecards.org/cgi-bin/carddisp.pl?gene=AHSG
CYP2D6	Cytochrome P450 Family 2 Subfamily D Member 6	GC22M042126	11.6908	https://www.genecards.org/cgi-bin/carddisp.pl?gene=CYP2D6
GUCA1B	Guanylate Cyclase Activator 1B	GC06M066189	11.6903	https://www.genecards.org/cgi-bin/carddisp.pl?gene=GUCA1B
IDH3A	Isocitrate Dehydrogenase (NAD(+)) 3 Catalytic Subunit Alpha	GC15P078131	11.6709	https://www.genecards.org/cgi-bin/carddisp.pl?gene=IDH3A
ITGB3	Integrin Subunit Beta 3	GC17P055923	11.6646	https://www.genecards.org/cgi-bin/carddisp.pl?gene=ITGB3
CYP1A1	Cytochrome P450 Family 1 Subfamily A Member 1	GC15M074719	11.6574	https://www.genecards.org/cgi-bin/carddisp.pl?gene=CYP1A1
MANBA	Mannosidase Beta	GC04M102631	11.6554	https://www.genecards.org/cgi-bin/carddisp.pl?gene=MANBA
CYP1B1	Cytochrome P450 Family 1 Subfamily B Member 1	GC02M038066	11.6473	https://www.genecards.org/cgi-bin/carddisp.pl?gene=CYP1B1
TIMP3	TIMP Metallopeptidase Inhibitor 3	GC22P036985	11.6299	https://www.genecards.org/cgi-bin/carddisp.pl?gene=TIMP3
LRP1	LDL Receptor Related Protein 1	GC12P057128	11.6283	https://www.genecards.org/cgi-bin/carddisp.pl?gene=LRP1
TET2	Tet Methylcytosine Dioxygenase 2	GC04P105145	11.6044	https://www.genecards.org/cgi-bin/carddisp.pl?gene=TET2
MMP14	Matrix Metallopeptidase 14	GC14P032700	11.602	https://www.genecards.org/cgi-bin/carddisp.pl?gene=MMP14
CLCN6	Chloride Voltage-Gated Channel 6	GC01P011806	11.6007	https://www.genecards.org/cgi-bin/carddisp.pl?gene=CLCN6
MAPK14	Mitogen-Activated Protein Kinase 14	GC06P083841	11.5862	https://www.genecards.org/cgi-bin/carddisp.pl?gene=MAPK14
CACNA1C	Calcium Voltage-Gated Channel Subunit Alpha1 C	GC12P001970	11.5852	https://www.genecards.org/cgi-bin/carddisp.pl?gene=CACNA1C
MKKS	MKKS Centrosomal Shuttling Protein	GC20M010424	11.5575	https://www.genecards.org/cgi-bin/carddisp.pl?gene=MKKS
NDUFA4	NDUFA4 Mitochondrial Complex Associated	GC07M010938	11.5494	https://www.genecards.org/cgi-bin/carddisp.pl?gene=NDUFA4
LPIN1	Lipin 1	GC02P011677	11.5447	https://www.genecards.org/cgi-bin/carddisp.pl?gene=LPIN1
PEA15	Proliferation And Apoptosis Adaptor Protein 15	GC01P160205	11.5397	https://www.genecards.org/cgi-bin/carddisp.pl?gene=PEA15
ACE2	Angiotensin Converting Enzyme 2	GC0XM015494	11.5286	https://www.genecards.org/cgi-bin/carddisp.pl?gene=ACE2
MTFMT	Mitochondrial Methionyl-TRNA Formyltransferase	GC15M065001	11.5217	https://www.genecards.org/cgi-bin/carddisp.pl?gene=MTFMT
IFT88	Intraflagellar Transport 88	GC13P020566	11.5215	https://www.genecards.org/cgi-bin/carddisp.pl?gene=IFT88
PCK1	Phosphoenolpyruvate Carboxykinase 1	GC20P057561	11.5074	https://www.genecards.org/cgi-bin/carddisp.pl?gene=PCK1
IDH3B	Isocitrate Dehydrogenase (NAD(+)) 3 Non-Catalytic Subunit Beta	GC20M002658	11.5053	https://www.genecards.org/cgi-bin/carddisp.pl?gene=IDH3B
C4A	Complement C4A (Rodgers Blood Group)	GC06P083718	11.5018	https://www.genecards.org/cgi-bin/carddisp.pl?gene=C4A
CYP2C9	Cytochrome P450 Family 2 Subfamily C Member 9	GC10P094938	11.4904	https://www.genecards.org/cgi-bin/carddisp.pl?gene=CYP2C9
TAC1	Tachykinin Precursor 1	GC07P097731	11.4813	https://www.genecards.org/cgi-bin/carddisp.pl?gene=TAC1
CYP7B1	Cytochrome P450 Family 7 Subfamily B Member 1	GC08M064587	11.4716	https://www.genecards.org/cgi-bin/carddisp.pl?gene=CYP7B1
HDAC6	Histone Deacetylase 6	GC0XP048801	11.4661	https://www.genecards.org/cgi-bin/carddisp.pl?gene=HDAC6
GATA1	GATA Binding Protein 1	GC0XP048786	11.4453	https://www.genecards.org/cgi-bin/carddisp.pl?gene=GATA1
CAPN1	Calpain 1	GC11P069958	11.4408	https://www.genecards.org/cgi-bin/carddisp.pl?gene=CAPN1
PINK1	PTEN Induced Kinase 1	GC01P020634	11.4366	https://www.genecards.org/cgi-bin/carddisp.pl?gene=PINK1
COMT	Catechol-O-Methyltransferase	GC22P019941	11.433	https://www.genecards.org/cgi-bin/carddisp.pl?gene=COMT
DSTYK	Dual Serine/Threonine And Tyrosine Protein Kinase	GC01M205111	11.4306	https://www.genecards.org/cgi-bin/carddisp.pl?gene=DSTYK
NPM1	Nucleophosmin 1	GC05P171387	11.4288	https://www.genecards.org/cgi-bin/carddisp.pl?gene=NPM1
CCL3	C-C Motif Chemokine Ligand 3	GC17M036088	11.4226	https://www.genecards.org/cgi-bin/carddisp.pl?gene=CCL3
IL7R	Interleukin 7 Receptor	GC05P035852	11.42	https://www.genecards.org/cgi-bin/carddisp.pl?gene=IL7R
ETV4	ETS Variant Transcription Factor 4	GC17M043527	11.4175	https://www.genecards.org/cgi-bin/carddisp.pl?gene=ETV4
SMARCA5	SWI/SNF Related, Matrix Associated, Actin Dependent Regulator Of Chromatin, Subfamily A, Member 5	GC04P143513	11.3618	https://www.genecards.org/cgi-bin/carddisp.pl?gene=SMARCA5
POC1B	POC1 Centriolar Protein B	GC12M089419	11.3558	https://www.genecards.org/cgi-bin/carddisp.pl?gene=POC1B
REEP6	Receptor Accessory Protein 6	GC19P001491	11.3541	https://www.genecards.org/cgi-bin/carddisp.pl?gene=REEP6
TUB	TUB Bipartite Transcription Factor	GC11P008040	11.3485	https://www.genecards.org/cgi-bin/carddisp.pl?gene=TUB
PRKAA1	Protein Kinase AMP-Activated Catalytic Subunit Alpha 1	GC05M040759	11.346	https://www.genecards.org/cgi-bin/carddisp.pl?gene=PRKAA1
ANGPTL4	Angiopoietin Like 4	GC19P008363	11.3447	https://www.genecards.org/cgi-bin/carddisp.pl?gene=ANGPTL4
SLC52A3	Solute Carrier Family 52 Member 3	GC20M000741	11.3418	https://www.genecards.org/cgi-bin/carddisp.pl?gene=SLC52A3
AMBP	Alpha-1-Microglobulin/Bikunin Precursor	GC09M114060	11.3418	https://www.genecards.org/cgi-bin/carddisp.pl?gene=AMBP
MAP2K1	Mitogen-Activated Protein Kinase Kinase 1	GC15P066386	11.3368	https://www.genecards.org/cgi-bin/carddisp.pl?gene=MAP2K1
FRAXA	Fragile Site, Folic Acid Type, Rare, Fra(X)(Q27.3) A	GC0XP147950	11.336	https://www.genecards.org/cgi-bin/carddisp.pl?gene=FRAXA
PDYN	Prodynorphin	GC20M001978	11.3206	https://www.genecards.org/cgi-bin/carddisp.pl?gene=PDYN
SMC1A	Structural Maintenance Of Chromosomes 1A	GC0XM053374	11.3157	https://www.genecards.org/cgi-bin/carddisp.pl?gene=SMC1A
PLA2G7	Phospholipase A2 Group VII	GC06M046704	11.3149	https://www.genecards.org/cgi-bin/carddisp.pl?gene=PLA2G7
SH2B3	SH2B Adaptor Protein 3	GC12P111405	11.3125	https://www.genecards.org/cgi-bin/carddisp.pl?gene=SH2B3
TOP1	DNA Topoisomerase I	GC20P041028	11.307	https://www.genecards.org/cgi-bin/carddisp.pl?gene=TOP1
NDUFB3	NADH:Ubiquinone Oxidoreductase Subunit B3	GC02P201071	11.2995	https://www.genecards.org/cgi-bin/carddisp.pl?gene=NDUFB3
TRPA1	Transient Receptor Potential Cation Channel Subfamily A Member 1	GC08M072019	11.283	https://www.genecards.org/cgi-bin/carddisp.pl?gene=TRPA1
TREX1	Three Prime Repair Exonuclease 1	GC03P048977	11.2823	https://www.genecards.org/cgi-bin/carddisp.pl?gene=TREX1
ELOVL4	ELOVL Fatty Acid Elongase 4	GC06M079914	11.2369	https://www.genecards.org/cgi-bin/carddisp.pl?gene=ELOVL4
IGFBP2	Insulin Like Growth Factor Binding Protein 2	GC02P216632	11.1949	https://www.genecards.org/cgi-bin/carddisp.pl?gene=IGFBP2
RIMS1	Regulating Synaptic Membrane Exocytosis 1	GC06P071886	11.1914	https://www.genecards.org/cgi-bin/carddisp.pl?gene=RIMS1
STX1A	Syntaxin 1A	GC07M073700	11.1896	https://www.genecards.org/cgi-bin/carddisp.pl?gene=STX1A
ARHGEF18	Rho/Rac Guanine Nucleotide Exchange Factor 18	GC19P007351	11.1888	https://www.genecards.org/cgi-bin/carddisp.pl?gene=ARHGEF18
NDUFB11	NADH:Ubiquinone Oxidoreductase Subunit B11	GC0XM047142	11.18	https://www.genecards.org/cgi-bin/carddisp.pl?gene=NDUFB11
ATXN8OS	ATXN8 Opposite Strand LncRNA	GC13P070107	11.1763	https://www.genecards.org/cgi-bin/carddisp.pl?gene=ATXN8OS
CASP1	Caspase 1	GC11M105025	11.1691	https://www.genecards.org/cgi-bin/carddisp.pl?gene=CASP1
MRPS34	Mitochondrial Ribosomal Protein S34	GC16M001771	11.1634	https://www.genecards.org/cgi-bin/carddisp.pl?gene=MRPS34
AFP	Alpha Fetoprotein	GC04P073431	11.1585	https://www.genecards.org/cgi-bin/carddisp.pl?gene=AFP
GIP	Gastric Inhibitory Polypeptide	GC17M048958	11.1523	https://www.genecards.org/cgi-bin/carddisp.pl?gene=GIP
PPARGC1B	PPARG Coactivator 1 Beta	GC05P149730	11.1504	https://www.genecards.org/cgi-bin/carddisp.pl?gene=PPARGC1B
APLN	Apelin	GC0XM129645	11.1387	https://www.genecards.org/cgi-bin/carddisp.pl?gene=APLN
SLC6A14	Solute Carrier Family 6 Member 14	GC0XP116436	11.1276	https://www.genecards.org/cgi-bin/carddisp.pl?gene=SLC6A14
ANGPTL8	Angiopoietin Like 8	GC19P011238	11.1203	https://www.genecards.org/cgi-bin/carddisp.pl?gene=ANGPTL8
GNAT1	G Protein Subunit Alpha Transducin 1	GC03P050367	11.1035	https://www.genecards.org/cgi-bin/carddisp.pl?gene=GNAT1
GAP43	Growth Associated Protein 43	GC03P115623	11.101	https://www.genecards.org/cgi-bin/carddisp.pl?gene=GAP43
MAPK3	Mitogen-Activated Protein Kinase 3	GC16M037120	11.0823	https://www.genecards.org/cgi-bin/carddisp.pl?gene=MAPK3
MUC1	Mucin 1, Cell Surface Associated	GC01M155185	11.0644	https://www.genecards.org/cgi-bin/carddisp.pl?gene=MUC1
ST3GAL4	ST3 Beta-Galactoside Alpha-2,3-Sialyltransferase 4	GC11P126355	11.0618	https://www.genecards.org/cgi-bin/carddisp.pl?gene=ST3GAL4
AIP	Aryl Hydrocarbon Receptor Interacting Protein	GC11P067468	11.0603	https://www.genecards.org/cgi-bin/carddisp.pl?gene=AIP
CACNA2D4	Calcium Voltage-Gated Channel Auxiliary Subunit Alpha2delta 4	GC12M001791	11.0583	https://www.genecards.org/cgi-bin/carddisp.pl?gene=CACNA2D4
MIR9-1	MicroRNA 9-1	GC01M156420	11.0439	https://www.genecards.org/cgi-bin/carddisp.pl?gene=MIR9-1
SOST	Sclerostin	GC17M043753	11.036	https://www.genecards.org/cgi-bin/carddisp.pl?gene=SOST
PSEN1	Presenilin 1	GC14P073136	11.0349	https://www.genecards.org/cgi-bin/carddisp.pl?gene=PSEN1
CD163	CD163 Molecule	GC12M007819	11.0323	https://www.genecards.org/cgi-bin/carddisp.pl?gene=CD163
POU5F1	POU Class 5 Homeobox 1	GC06M065909	10.985	https://www.genecards.org/cgi-bin/carddisp.pl?gene=POU5F1
EXOSC3	Exosome Component 3	GC09M037772	10.984	https://www.genecards.org/cgi-bin/carddisp.pl?gene=EXOSC3
CHI3L1	Chitinase 3 Like 1	GC01M203148	10.9803	https://www.genecards.org/cgi-bin/carddisp.pl?gene=CHI3L1
PPT1	Palmitoyl-Protein Thioesterase 1	GC01M040074	10.98	https://www.genecards.org/cgi-bin/carddisp.pl?gene=PPT1
NDUFB9	NADH:Ubiquinone Oxidoreductase Subunit B9	GC08P124539	10.977	https://www.genecards.org/cgi-bin/carddisp.pl?gene=NDUFB9
CD80	CD80 Molecule	GC03M119524	10.9676	https://www.genecards.org/cgi-bin/carddisp.pl?gene=CD80
CPOX	Coproporphyrinogen Oxidase	GC03M098576	10.9628	https://www.genecards.org/cgi-bin/carddisp.pl?gene=CPOX
ALOX5	Arachidonate 5-Lipoxygenase	GC10P045374	10.9565	https://www.genecards.org/cgi-bin/carddisp.pl?gene=ALOX5
PLD3	Phospholipase D Family Member 3	GC19P040348	10.9555	https://www.genecards.org/cgi-bin/carddisp.pl?gene=PLD3
PTPRN2	Protein Tyrosine Phosphatase Receptor Type N2	GC07M157539	10.9389	https://www.genecards.org/cgi-bin/carddisp.pl?gene=PTPRN2
SMAD4	SMAD Family Member 4	GC18P051028	10.9361	https://www.genecards.org/cgi-bin/carddisp.pl?gene=SMAD4
TARDBP	TAR DNA Binding Protein	GC01P011013	10.9313	https://www.genecards.org/cgi-bin/carddisp.pl?gene=TARDBP
XBP1	X-Box Binding Protein 1	GC22M028794	10.9306	https://www.genecards.org/cgi-bin/carddisp.pl?gene=XBP1
PPOX	Protoporphyrinogen Oxidase	GC01P161343	10.9257	https://www.genecards.org/cgi-bin/carddisp.pl?gene=PPOX
CNBP	CCHC-Type Zinc Finger Nucleic Acid Binding Protein	GC03M129167	10.922	https://www.genecards.org/cgi-bin/carddisp.pl?gene=CNBP
MT-TP	Mitochondrially Encoded TRNA-Pro (CCN)	GCMTM015957	10.9187	https://www.genecards.org/cgi-bin/carddisp.pl?gene=MT-TP
ATP6V1B2	ATPase H+ Transporting V1 Subunit B2	GC08P020197	10.9052	https://www.genecards.org/cgi-bin/carddisp.pl?gene=ATP6V1B2
GMPPA	GDP-Mannose Pyrophosphorylase A	GC02P219498	10.9027	https://www.genecards.org/cgi-bin/carddisp.pl?gene=GMPPA
PRODH	Proline Dehydrogenase 1	GC22M018912	10.8974	https://www.genecards.org/cgi-bin/carddisp.pl?gene=PRODH
MIR22	MicroRNA 22	GC17M001713	10.8826	https://www.genecards.org/cgi-bin/carddisp.pl?gene=MIR22
SLC17A5	Solute Carrier Family 17 Member 5	GC06M073593	10.8808	https://www.genecards.org/cgi-bin/carddisp.pl?gene=SLC17A5
CD19	CD19 Molecule	GC16P040925	10.8736	https://www.genecards.org/cgi-bin/carddisp.pl?gene=CD19
SERPINA1	Serpin Family A Member 1	GC14M094376	10.8731	https://www.genecards.org/cgi-bin/carddisp.pl?gene=SERPINA1
CDK5	Cyclin Dependent Kinase 5	GC07M151053	10.8725	https://www.genecards.org/cgi-bin/carddisp.pl?gene=CDK5
DRD2	Dopamine Receptor D2	GC11M113409	10.8685	https://www.genecards.org/cgi-bin/carddisp.pl?gene=DRD2
CANX	Calnexin	GC05P179678	10.8669	https://www.genecards.org/cgi-bin/carddisp.pl?gene=CANX
SHMT2	Serine Hydroxymethyltransferase 2	GC12P057229	10.8562	https://www.genecards.org/cgi-bin/carddisp.pl?gene=SHMT2
SLC19A3	Solute Carrier Family 19 Member 3	GC02M227685	10.8476	https://www.genecards.org/cgi-bin/carddisp.pl?gene=SLC19A3
ACTB	Actin Beta	GC07M005527	10.8355	https://www.genecards.org/cgi-bin/carddisp.pl?gene=ACTB
MLN	Motilin	GC06M033794	10.822	https://www.genecards.org/cgi-bin/carddisp.pl?gene=MLN
BAZ1B	Bromodomain Adjacent To Zinc Finger Domain 1B	GC07M073440	10.8211	https://www.genecards.org/cgi-bin/carddisp.pl?gene=BAZ1B
FGF23	Fibroblast Growth Factor 23	GC12M004368	10.8155	https://www.genecards.org/cgi-bin/carddisp.pl?gene=FGF23
UTS2	Urotensin 2	GC01M007843	10.8137	https://www.genecards.org/cgi-bin/carddisp.pl?gene=UTS2
RAB28	RAB28, Member RAS Oncogene Family	GC04M013361	10.7908	https://www.genecards.org/cgi-bin/carddisp.pl?gene=RAB28
DIO2	Iodothyronine Deiodinase 2	GC14M080197	10.7857	https://www.genecards.org/cgi-bin/carddisp.pl?gene=DIO2
CYP1A2	Cytochrome P450 Family 1 Subfamily A Member 2	GC15P074748	10.7773	https://www.genecards.org/cgi-bin/carddisp.pl?gene=CYP1A2
IRF4	Interferon Regulatory Factor 4	GC06P000391	10.7721	https://www.genecards.org/cgi-bin/carddisp.pl?gene=IRF4
PTPN3	Protein Tyrosine Phosphatase Non-Receptor Type 3	GC09M109375	10.7497	https://www.genecards.org/cgi-bin/carddisp.pl?gene=PTPN3
TSPAN12	Tetraspanin 12	GC07M120787	10.7379	https://www.genecards.org/cgi-bin/carddisp.pl?gene=TSPAN12
INPPL1	Inositol Polyphosphate Phosphatase Like 1	GC11P072223	10.7316	https://www.genecards.org/cgi-bin/carddisp.pl?gene=INPPL1
KL	Klotho	GC13P033016	10.7287	https://www.genecards.org/cgi-bin/carddisp.pl?gene=KL
PEX2	Peroxisomal Biogenesis Factor 2	GC08M076980	10.7275	https://www.genecards.org/cgi-bin/carddisp.pl?gene=PEX2
MIR181A1	MicroRNA 181a-1	GC01M198860	10.7252	https://www.genecards.org/cgi-bin/carddisp.pl?gene=MIR181A1
TNFRSF8	TNF Receptor Superfamily Member 8	GC01P012063	10.7227	https://www.genecards.org/cgi-bin/carddisp.pl?gene=TNFRSF8
TLR3	Toll Like Receptor 3	GC04P186059	10.7191	https://www.genecards.org/cgi-bin/carddisp.pl?gene=TLR3
KITLG	KIT Ligand	GC12M088492	10.7092	https://www.genecards.org/cgi-bin/carddisp.pl?gene=KITLG
SPART	Spartin	GC13M036687	10.6995	https://www.genecards.org/cgi-bin/carddisp.pl?gene=SPART
ANGPT1	Angiopoietin 1	GC08M107246	10.6974	https://www.genecards.org/cgi-bin/carddisp.pl?gene=ANGPT1
LOC113687175	Sharpr-MPRA Regulatory Region 4647	GC07P100626	10.6949	https://www.genecards.org/cgi-bin/carddisp.pl?gene=LOC113687175
IKBKB	Inhibitor Of Nuclear Factor Kappa B Kinase Subunit Beta	GC08P042271	10.6868	https://www.genecards.org/cgi-bin/carddisp.pl?gene=IKBKB
FSHR	Follicle Stimulating Hormone Receptor	GC02M048962	10.6753	https://www.genecards.org/cgi-bin/carddisp.pl?gene=FSHR
IMMT	Inner Membrane Mitochondrial Protein	GC02M086144	10.6741	https://www.genecards.org/cgi-bin/carddisp.pl?gene=IMMT
OPN4	Opsin 4	GC10P086654	10.6695	https://www.genecards.org/cgi-bin/carddisp.pl?gene=OPN4
CD14	CD14 Molecule	GC05M140631	10.6578	https://www.genecards.org/cgi-bin/carddisp.pl?gene=CD14
L1CAM	L1 Cell Adhesion Molecule	GC0XM153864	10.6558	https://www.genecards.org/cgi-bin/carddisp.pl?gene=L1CAM
FABP1	Fatty Acid Binding Protein 1	GC02M088122	10.6241	https://www.genecards.org/cgi-bin/carddisp.pl?gene=FABP1
SCT	Secretin	GC11M000626	10.6191	https://www.genecards.org/cgi-bin/carddisp.pl?gene=SCT
EP300	E1A Binding Protein P300	GC22P041091	10.6128	https://www.genecards.org/cgi-bin/carddisp.pl?gene=EP300
FADS1	Fatty Acid Desaturase 1	GC11M061799	10.6062	https://www.genecards.org/cgi-bin/carddisp.pl?gene=FADS1
SIGMAR1	Sigma Non-Opioid Intracellular Receptor 1	GC09M034634	10.6015	https://www.genecards.org/cgi-bin/carddisp.pl?gene=SIGMAR1
TGFBR2	Transforming Growth Factor Beta Receptor 2	GC03P030623	10.5921	https://www.genecards.org/cgi-bin/carddisp.pl?gene=TGFBR2
PPP1R15B	Protein Phosphatase 1 Regulatory Subunit 15B	GC01M204509	10.5919	https://www.genecards.org/cgi-bin/carddisp.pl?gene=PPP1R15B
GATA3	GATA Binding Protein 3	GC10P008045	10.5912	https://www.genecards.org/cgi-bin/carddisp.pl?gene=GATA3
PTPN2	Protein Tyrosine Phosphatase Non-Receptor Type 2	GC18M024779	10.5405	https://www.genecards.org/cgi-bin/carddisp.pl?gene=PTPN2
NTRK3	Neurotrophic Receptor Tyrosine Kinase 3	GC15M087859	10.5358	https://www.genecards.org/cgi-bin/carddisp.pl?gene=NTRK3
ADRB1	Adrenoceptor Beta 1	GC10P114044	10.5236	https://www.genecards.org/cgi-bin/carddisp.pl?gene=ADRB1
CYGB	Cytoglobin	GC17M076527	10.523	https://www.genecards.org/cgi-bin/carddisp.pl?gene=CYGB
CTSD	Cathepsin D	GC11M001752	10.5211	https://www.genecards.org/cgi-bin/carddisp.pl?gene=CTSD
SLC11A1	Solute Carrier Family 11 Member 1	GC02P218382	10.5047	https://www.genecards.org/cgi-bin/carddisp.pl?gene=SLC11A1
CRAT	Carnitine O-Acetyltransferase	GC09M129094	10.5046	https://www.genecards.org/cgi-bin/carddisp.pl?gene=CRAT
RILP	Rab Interacting Lysosomal Protein	GC17M001646	10.4992	https://www.genecards.org/cgi-bin/carddisp.pl?gene=RILP
MIR197	MicroRNA 197	GC01P109549	10.4945	https://www.genecards.org/cgi-bin/carddisp.pl?gene=MIR197
PHOX2B	Paired Like Homeobox 2B	GC04M041746	10.4872	https://www.genecards.org/cgi-bin/carddisp.pl?gene=PHOX2B
TGFBI	Transforming Growth Factor Beta Induced	GC05P136027	10.4864	https://www.genecards.org/cgi-bin/carddisp.pl?gene=TGFBI
CCL4	C-C Motif Chemokine Ligand 4	GC17P036103	10.4824	https://www.genecards.org/cgi-bin/carddisp.pl?gene=CCL4
RS1	Retinoschisin 1	GC0XM018639	10.4751	https://www.genecards.org/cgi-bin/carddisp.pl?gene=RS1
CDKN1A	Cyclin Dependent Kinase Inhibitor 1A	GC06P083850	10.4728	https://www.genecards.org/cgi-bin/carddisp.pl?gene=CDKN1A
ACOX1	Acyl-CoA Oxidase 1	GC17M075941	10.4726	https://www.genecards.org/cgi-bin/carddisp.pl?gene=ACOX1
RAB3GAP1	RAB3 GTPase Activating Protein Catalytic Subunit 1	GC02P135052	10.4706	https://www.genecards.org/cgi-bin/carddisp.pl?gene=RAB3GAP1
MIR99A	MicroRNA 99a	GC21P016539	10.4402	https://www.genecards.org/cgi-bin/carddisp.pl?gene=MIR99A
VSX2	Visual System Homeobox 2	GC14P074239	10.435	https://www.genecards.org/cgi-bin/carddisp.pl?gene=VSX2
PGF	Placental Growth Factor	GC14M074941	10.4309	https://www.genecards.org/cgi-bin/carddisp.pl?gene=PGF
TSC1	TSC Complex Subunit 1	GC09M132891	10.4277	https://www.genecards.org/cgi-bin/carddisp.pl?gene=TSC1
LMNB1	Lamin B1	GC05P126776	10.4102	https://www.genecards.org/cgi-bin/carddisp.pl?gene=LMNB1
PTPN11	Protein Tyrosine Phosphatase Non-Receptor Type 11	GC12P112418	10.4083	https://www.genecards.org/cgi-bin/carddisp.pl?gene=PTPN11
PPP2R2B	Protein Phosphatase 2 Regulatory Subunit Bbeta	GC05M146582	10.4033	https://www.genecards.org/cgi-bin/carddisp.pl?gene=PPP2R2B
GCDH	Glutaryl-CoA Dehydrogenase	GC19P012891	10.3981	https://www.genecards.org/cgi-bin/carddisp.pl?gene=GCDH
BCL2L1	BCL2 Like 1	GC20M031664	10.3978	https://www.genecards.org/cgi-bin/carddisp.pl?gene=BCL2L1
TBCE	Tubulin Folding Cofactor E	GC01P235367	10.3946	https://www.genecards.org/cgi-bin/carddisp.pl?gene=TBCE
CARTPT	CART Prepropeptide	GC05P071719	10.3896	https://www.genecards.org/cgi-bin/carddisp.pl?gene=CARTPT
NDUFA6	NADH:Ubiquinone Oxidoreductase Subunit A6	GC22M042085	10.3879	https://www.genecards.org/cgi-bin/carddisp.pl?gene=NDUFA6
HSD11B1	Hydroxysteroid 11-Beta Dehydrogenase 1	GC01P209686	10.3867	https://www.genecards.org/cgi-bin/carddisp.pl?gene=HSD11B1
CFAP418-AS1	CFAP418 Antisense RNA 1	GC08P095205	10.38	https://www.genecards.org/cgi-bin/carddisp.pl?gene=CFAP418-AS1
PCK2	Phosphoenolpyruvate Carboxykinase 2, Mitochondrial	GC14P024094	10.3404	https://www.genecards.org/cgi-bin/carddisp.pl?gene=PCK2
EXT2	Exostosin Glycosyltransferase 2	GC11P044095	10.3393	https://www.genecards.org/cgi-bin/carddisp.pl?gene=EXT2
POLD1	DNA Polymerase Delta 1, Catalytic Subunit	GC19P067164	10.3383	https://www.genecards.org/cgi-bin/carddisp.pl?gene=POLD1
GJB6	Gap Junction Protein Beta 6	GC13M020221	10.3378	https://www.genecards.org/cgi-bin/carddisp.pl?gene=GJB6
MPC1	Mitochondrial Pyruvate Carrier 1	GC06M166364	10.3336	https://www.genecards.org/cgi-bin/carddisp.pl?gene=MPC1
ATP5F1E	ATP Synthase F1 Subunit Epsilon	GC20M059026	10.3332	https://www.genecards.org/cgi-bin/carddisp.pl?gene=ATP5F1E
PLOD1	Procollagen-Lysine,2-Oxoglutarate 5-Dioxygenase 1	GC01P011934	10.3305	https://www.genecards.org/cgi-bin/carddisp.pl?gene=PLOD1
PDE3B	Phosphodiesterase 3B	GC11P014643	10.3245	https://www.genecards.org/cgi-bin/carddisp.pl?gene=PDE3B
PRKCG	Protein Kinase C Gamma	GC19P053879	10.3145	https://www.genecards.org/cgi-bin/carddisp.pl?gene=PRKCG
CAPN5	Calpain 5	GC11P077066	10.3079	https://www.genecards.org/cgi-bin/carddisp.pl?gene=CAPN5
PRPF4	Pre-MRNA Processing Factor 4	GC09P113275	10.3076	https://www.genecards.org/cgi-bin/carddisp.pl?gene=PRPF4
TBL2	Transducin Beta Like 2	GC07M073579	10.3025	https://www.genecards.org/cgi-bin/carddisp.pl?gene=TBL2
FLNC-AS1	FLNC Antisense RNA 1	GC07M128851	10.2995	https://www.genecards.org/cgi-bin/carddisp.pl?gene=FLNC-AS1
LARGE1	LARGE Xylosyl- And Glucuronyltransferase 1	GC22M057272	10.2749	https://www.genecards.org/cgi-bin/carddisp.pl?gene=LARGE1
SLC52A2	Solute Carrier Family 52 Member 2	GC08P144333	10.2636	https://www.genecards.org/cgi-bin/carddisp.pl?gene=SLC52A2
NDUFA12	NADH:Ubiquinone Oxidoreductase Subunit A12	GC12M094898	10.2426	https://www.genecards.org/cgi-bin/carddisp.pl?gene=NDUFA12
TGIF1	TGFB Induced Factor Homeobox 1	GC18P003411	10.2409	https://www.genecards.org/cgi-bin/carddisp.pl?gene=TGIF1
COQ4	Coenzyme Q4	GC09P128322	10.2207	https://www.genecards.org/cgi-bin/carddisp.pl?gene=COQ4
FLII	FLII Actin Remodeling Protein	GC17M018244	10.2201	https://www.genecards.org/cgi-bin/carddisp.pl?gene=FLII
IRAK1	Interleukin 1 Receptor Associated Kinase 1	GC0XM154010	10.2136	https://www.genecards.org/cgi-bin/carddisp.pl?gene=IRAK1
TFAM	Transcription Factor A, Mitochondrial	GC10P058385	10.208	https://www.genecards.org/cgi-bin/carddisp.pl?gene=TFAM
GTF2I	General Transcription Factor IIi	GC07P075448	10.2006	https://www.genecards.org/cgi-bin/carddisp.pl?gene=GTF2I
IDS	Iduronate 2-Sulfatase	GC0XM149476	10.1987	https://www.genecards.org/cgi-bin/carddisp.pl?gene=IDS
ADAM9	ADAM Metallopeptidase Domain 9	GC08P038996	10.1967	https://www.genecards.org/cgi-bin/carddisp.pl?gene=ADAM9
NEK2	NIMA Related Kinase 2	GC01M211658	10.1952	https://www.genecards.org/cgi-bin/carddisp.pl?gene=NEK2
SHC1	SHC Adaptor Protein 1	GC01M154962	10.1934	https://www.genecards.org/cgi-bin/carddisp.pl?gene=SHC1
FRDA2	Friedreich Ataxia 2	GC09U900572	10.1911	https://www.genecards.org/cgi-bin/carddisp.pl?gene=FRDA2
EZH2	Enhancer Of Zeste 2 Polycomb Repressive Complex 2 Subunit	GC07M148807	10.1899	https://www.genecards.org/cgi-bin/carddisp.pl?gene=EZH2
MYCN	MYCN Proto-Oncogene, BHLH Transcription Factor	GC02P015949	10.1886	https://www.genecards.org/cgi-bin/carddisp.pl?gene=MYCN
C3	Complement C3	GC19M006677	10.1834	https://www.genecards.org/cgi-bin/carddisp.pl?gene=C3
TXNIP	Thioredoxin Interacting Protein	GC01M145992	10.1814	https://www.genecards.org/cgi-bin/carddisp.pl?gene=TXNIP
PTCH1	Patched 1	GC09M095442	10.1805	https://www.genecards.org/cgi-bin/carddisp.pl?gene=PTCH1
NDUFB10	NADH:Ubiquinone Oxidoreductase Subunit B10	GC16P011690	10.178	https://www.genecards.org/cgi-bin/carddisp.pl?gene=NDUFB10
ATXN10	Ataxin 10	GC22P045673	10.1776	https://www.genecards.org/cgi-bin/carddisp.pl?gene=ATXN10
FZD4	Frizzled Class Receptor 4	GC11M086945	10.1639	https://www.genecards.org/cgi-bin/carddisp.pl?gene=FZD4
COMP	Cartilage Oligomeric Matrix Protein	GC19M018783	10.1633	https://www.genecards.org/cgi-bin/carddisp.pl?gene=COMP
GYS1	Glycogen Synthase 1	GC19M066067	10.1608	https://www.genecards.org/cgi-bin/carddisp.pl?gene=GYS1
MT-TN	Mitochondrially Encoded TRNA-Asn (AAU/C)	GCMTM005659	10.1607	https://www.genecards.org/cgi-bin/carddisp.pl?gene=MT-TN
NKX2-5	NK2 Homeobox 5	GC05M173232	10.1589	https://www.genecards.org/cgi-bin/carddisp.pl?gene=NKX2-5
PRSS1	Serine Protease 1	GC07P148339	10.1378	https://www.genecards.org/cgi-bin/carddisp.pl?gene=PRSS1
MIR134	MicroRNA 134	GC14P109968	10.1298	https://www.genecards.org/cgi-bin/carddisp.pl?gene=MIR134
DHX16	DEAH-Box Helicase 16	GC06M030653	10.1257	https://www.genecards.org/cgi-bin/carddisp.pl?gene=DHX16
PLEK	Pleckstrin	GC02P068365	10.1257	https://www.genecards.org/cgi-bin/carddisp.pl?gene=PLEK
ZMPSTE24	Zinc Metallopeptidase STE24	GC01P040258	10.1095	https://www.genecards.org/cgi-bin/carddisp.pl?gene=ZMPSTE24
LNPEP	Leucyl And Cystinyl Aminopeptidase	GC05P096935	10.106	https://www.genecards.org/cgi-bin/carddisp.pl?gene=LNPEP
THPO	Thrombopoietin	GC03M184371	10.1057	https://www.genecards.org/cgi-bin/carddisp.pl?gene=THPO
CCR4	C-C Motif Chemokine Receptor 4	GC03P032951	10.0864	https://www.genecards.org/cgi-bin/carddisp.pl?gene=CCR4
NDUFA11	NADH:Ubiquinone Oxidoreductase Subunit A11	GC19M005891	10.0832	https://www.genecards.org/cgi-bin/carddisp.pl?gene=NDUFA11
BBS9	Bardet-Biedl Syndrome 9	GC07P033255	10.0815	https://www.genecards.org/cgi-bin/carddisp.pl?gene=BBS9
TDGF1	Teratocarcinoma-Derived Growth Factor 1	GC03P046853	10.0792	https://www.genecards.org/cgi-bin/carddisp.pl?gene=TDGF1
SDHD	Succinate Dehydrogenase Complex Subunit D	GC11P112087	10.0785	https://www.genecards.org/cgi-bin/carddisp.pl?gene=SDHD
USH2A-AS1	USH2A Antisense RNA 1	GC01P216193	10.0584	https://www.genecards.org/cgi-bin/carddisp.pl?gene=USH2A-AS1
FCGR2A	Fc Gamma Receptor IIa	GC01P161505	10.0399	https://www.genecards.org/cgi-bin/carddisp.pl?gene=FCGR2A
BECN1	Beclin 1	GC17M042810	10.0387	https://www.genecards.org/cgi-bin/carddisp.pl?gene=BECN1
OGG1	8-Oxoguanine DNA Glycosylase	GC03P012414	10.013	https://www.genecards.org/cgi-bin/carddisp.pl?gene=OGG1
SLC2A3	Solute Carrier Family 2 Member 3	GC12M007919	10.0032	https://www.genecards.org/cgi-bin/carddisp.pl?gene=SLC2A3
