# Supplementary material for: Comparative Efficacy of East Asian Herbal Formulae Containing Astragali Radix–Cinnamomi Ramulus Herb-Pair against Diabetic Peripheral Neuropathy and Mechanism Prediction: A Bayesian Network Meta-Analysis Integrated with Network Pharmacology
Source: Pharmaceutics. 2023 Apr 28;15(5):1361. doi: 10.3390/pharmaceutics15051361 (PMC10221388; doi:10.3390/pharmaceutics15051361)
Supplement: Supplementary file 1 [file pharmaceutics-15-01361-s001.zip › Supplementary Table S6 PPI score.xlsx]

## Sheet: string_interactions
#node1	node2	node1_string_id	node2_string_id	combined_score
CAT	MAPK1	9606.ENSP00000241052	9606.ENSP00000215832	0.488
CAT	HMOX1	9606.ENSP00000241052	9606.ENSP00000216117	0.892
CAT	MMP2	9606.ENSP00000241052	9606.ENSP00000219070	0.459
CAT	MPO	9606.ENSP00000241052	9606.ENSP00000225275	0.769
CAT	CCL2	9606.ENSP00000241052	9606.ENSP00000225831	0.564
CAT	IL2	9606.ENSP00000241052	9606.ENSP00000226730	0.467
CAT	IFNG	9606.ENSP00000241052	9606.ENSP00000229135	0.514
CAT	MAPK14	9606.ENSP00000241052	9606.ENSP00000229795	0.546
CAT	SELE	9606.ENSP00000241052	9606.ENSP00000331736	0.415
CAT	EGFR	9606.ENSP00000241052	9606.ENSP00000275493	0.443
CAT	EGF	9606.ENSP00000241052	9606.ENSP00000265171	0.465
CAT	MAPK8	9606.ENSP00000241052	9606.ENSP00000378974	0.501
CAT	VCAM1	9606.ENSP00000241052	9606.ENSP00000294728	0.522
CAT	ESR1	9606.ENSP00000241052	9606.ENSP00000405330	0.553
CAT	VEGFA	9606.ENSP00000241052	9606.ENSP00000478570	0.601
CAT	PPARG	9606.ENSP00000241052	9606.ENSP00000287820	0.655
CAT	JUN	9606.ENSP00000241052	9606.ENSP00000360266	0.66
CAT	TP53	9606.ENSP00000241052	9606.ENSP00000269305	0.689
CAT	PTGS2	9606.ENSP00000241052	9606.ENSP00000356438	0.721
CAT	IL1B	9606.ENSP00000241052	9606.ENSP00000263341	0.734
CAT	NOS3	9606.ENSP00000241052	9606.ENSP00000297494	0.746
CAT	IL6	9606.ENSP00000241052	9606.ENSP00000385675	0.756
CAT	TNF	9606.ENSP00000241052	9606.ENSP00000398698	0.779
CCL2	HMOX1	9606.ENSP00000225831	9606.ENSP00000216117	0.686
CCL2	MMP2	9606.ENSP00000225831	9606.ENSP00000219070	0.706
CCL2	MPO	9606.ENSP00000225831	9606.ENSP00000225275	0.682
CCL2	MAPK14	9606.ENSP00000225831	9606.ENSP00000229795	0.465
CCL2	ESR1	9606.ENSP00000225831	9606.ENSP00000405330	0.467
CCL2	MAPK8	9606.ENSP00000225831	9606.ENSP00000378974	0.518
CCL2	EGFR	9606.ENSP00000225831	9606.ENSP00000275493	0.527
CCL2	KDR	9606.ENSP00000225831	9606.ENSP00000263923	0.532
CCL2	CAT	9606.ENSP00000225831	9606.ENSP00000241052	0.564
CCL2	TP53	9606.ENSP00000225831	9606.ENSP00000269305	0.644
CCL2	EGF	9606.ENSP00000225831	9606.ENSP00000265171	0.681
CCL2	NOS3	9606.ENSP00000225831	9606.ENSP00000297494	0.681
CCL2	MMP1	9606.ENSP00000225831	9606.ENSP00000322788	0.705
CCL2	PPARG	9606.ENSP00000225831	9606.ENSP00000287820	0.709
CCL2	PTGS2	9606.ENSP00000225831	9606.ENSP00000356438	0.774
CCL2	SELE	9606.ENSP00000225831	9606.ENSP00000331736	0.784
CCL2	MMP3	9606.ENSP00000225831	9606.ENSP00000299855	0.795
CCL2	IL2	9606.ENSP00000225831	9606.ENSP00000226730	0.81
CCL2	IFNG	9606.ENSP00000225831	9606.ENSP00000229135	0.839
CCL2	VEGFA	9606.ENSP00000225831	9606.ENSP00000478570	0.856
CCL2	VCAM1	9606.ENSP00000225831	9606.ENSP00000294728	0.899
CCL2	JUN	9606.ENSP00000225831	9606.ENSP00000360266	0.968
CCL2	TNF	9606.ENSP00000225831	9606.ENSP00000398698	0.992
CCL2	IL1B	9606.ENSP00000225831	9606.ENSP00000263341	0.993
CCL2	IL6	9606.ENSP00000225831	9606.ENSP00000385675	0.994
EGF	MAPK1	9606.ENSP00000265171	9606.ENSP00000215832	0.625
EGF	HMOX1	9606.ENSP00000265171	9606.ENSP00000216117	0.4
EGF	MMP2	9606.ENSP00000265171	9606.ENSP00000219070	0.671
EGF	MPO	9606.ENSP00000265171	9606.ENSP00000225275	0.417
EGF	CCL2	9606.ENSP00000265171	9606.ENSP00000225831	0.681
EGF	IL2	9606.ENSP00000265171	9606.ENSP00000226730	0.615
EGF	IFNG	9606.ENSP00000265171	9606.ENSP00000229135	0.607
EGF	MAPK14	9606.ENSP00000265171	9606.ENSP00000229795	0.562
EGF	CAT	9606.ENSP00000265171	9606.ENSP00000241052	0.465
EGF	IL1B	9606.ENSP00000265171	9606.ENSP00000263341	0.71
EGF	KDR	9606.ENSP00000265171	9606.ENSP00000263923	0.891
EGF	SELE	9606.ENSP00000265171	9606.ENSP00000331736	0.505
EGF	NOS3	9606.ENSP00000265171	9606.ENSP00000297494	0.527
EGF	PPARG	9606.ENSP00000265171	9606.ENSP00000287820	0.529
EGF	MMP3	9606.ENSP00000265171	9606.ENSP00000299855	0.548
EGF	MAPK8	9606.ENSP00000265171	9606.ENSP00000378974	0.549
EGF	VCAM1	9606.ENSP00000265171	9606.ENSP00000294728	0.557
EGF	MMP1	9606.ENSP00000265171	9606.ENSP00000322788	0.626
EGF	PTGS2	9606.ENSP00000265171	9606.ENSP00000356438	0.642
EGF	JUN	9606.ENSP00000265171	9606.ENSP00000360266	0.701
EGF	IL6	9606.ENSP00000265171	9606.ENSP00000385675	0.763
EGF	TP53	9606.ENSP00000265171	9606.ENSP00000269305	0.766
EGF	ESR1	9606.ENSP00000265171	9606.ENSP00000405330	0.785
EGF	TNF	9606.ENSP00000265171	9606.ENSP00000398698	0.787
EGF	VEGFA	9606.ENSP00000265171	9606.ENSP00000478570	0.878
EGF	EGFR	9606.ENSP00000265171	9606.ENSP00000275493	0.999
EGFR	MAPK1	9606.ENSP00000275493	9606.ENSP00000215832	0.962
EGFR	MMP2	9606.ENSP00000275493	9606.ENSP00000219070	0.707
EGFR	CCL2	9606.ENSP00000275493	9606.ENSP00000225831	0.527
EGFR	IL2	9606.ENSP00000275493	9606.ENSP00000226730	0.815
EGFR	IFNG	9606.ENSP00000275493	9606.ENSP00000229135	0.798
EGFR	MAPK14	9606.ENSP00000275493	9606.ENSP00000229795	0.807
EGFR	CAT	9606.ENSP00000275493	9606.ENSP00000241052	0.443
EGFR	IL1B	9606.ENSP00000275493	9606.ENSP00000263341	0.561
EGFR	KDR	9606.ENSP00000275493	9606.ENSP00000263923	0.629
EGFR	EGF	9606.ENSP00000275493	9606.ENSP00000265171	0.999
EGFR	TP53	9606.ENSP00000275493	9606.ENSP00000269305	0.908
EGFR	SELE	9606.ENSP00000275493	9606.ENSP00000331736	0.425
EGFR	NOS3	9606.ENSP00000275493	9606.ENSP00000297494	0.459
EGFR	VCAM1	9606.ENSP00000275493	9606.ENSP00000294728	0.472
EGFR	MMP1	9606.ENSP00000275493	9606.ENSP00000322788	0.535
EGFR	PPARG	9606.ENSP00000275493	9606.ENSP00000287820	0.663
EGFR	PTGS2	9606.ENSP00000275493	9606.ENSP00000356438	0.706
EGFR	TNF	9606.ENSP00000275493	9606.ENSP00000398698	0.712
EGFR	MAPK8	9606.ENSP00000275493	9606.ENSP00000378974	0.731
EGFR	JUN	9606.ENSP00000275493	9606.ENSP00000360266	0.764
EGFR	MMP3	9606.ENSP00000275493	9606.ENSP00000299855	0.838
EGFR	IL6	9606.ENSP00000275493	9606.ENSP00000385675	0.867
EGFR	VEGFA	9606.ENSP00000275493	9606.ENSP00000478570	0.944
EGFR	ESR1	9606.ENSP00000275493	9606.ENSP00000405330	0.996
ESR1	MAPK1	9606.ENSP00000405330	9606.ENSP00000215832	0.984
ESR1	MMP2	9606.ENSP00000405330	9606.ENSP00000219070	0.56
ESR1	CCL2	9606.ENSP00000405330	9606.ENSP00000225831	0.467
ESR1	IFNG	9606.ENSP00000405330	9606.ENSP00000229135	0.415
ESR1	MAPK14	9606.ENSP00000405330	9606.ENSP00000229795	0.956
ESR1	CAT	9606.ENSP00000405330	9606.ENSP00000241052	0.553
ESR1	IL1B	9606.ENSP00000405330	9606.ENSP00000263341	0.729
ESR1	KDR	9606.ENSP00000405330	9606.ENSP00000263923	0.476
ESR1	EGF	9606.ENSP00000405330	9606.ENSP00000265171	0.785
ESR1	TP53	9606.ENSP00000405330	9606.ENSP00000269305	0.994
ESR1	EGFR	9606.ENSP00000405330	9606.ENSP00000275493	0.996
ESR1	NOS3	9606.ENSP00000405330	9606.ENSP00000297494	0.998
ESR1	MMP3	9606.ENSP00000405330	9606.ENSP00000299855	0.435
ESR1	MMP1	9606.ENSP00000405330	9606.ENSP00000322788	0.418
ESR1	PTGS2	9606.ENSP00000405330	9606.ENSP00000356438	0.637
ESR1	JUN	9606.ENSP00000405330	9606.ENSP00000360266	0.999
ESR1	MAPK8	9606.ENSP00000405330	9606.ENSP00000378974	0.886
ESR1	IL6	9606.ENSP00000405330	9606.ENSP00000385675	0.677
ESR1	TNF	9606.ENSP00000405330	9606.ENSP00000398698	0.622
ESR1	VEGFA	9606.ENSP00000405330	9606.ENSP00000478570	0.691
HMOX1	EGF	9606.ENSP00000216117	9606.ENSP00000265171	0.4
HMOX1	MMP3	9606.ENSP00000216117	9606.ENSP00000299855	0.413
HMOX1	IL2	9606.ENSP00000216117	9606.ENSP00000226730	0.414
HMOX1	MMP1	9606.ENSP00000216117	9606.ENSP00000322788	0.431
HMOX1	IFNG	9606.ENSP00000216117	9606.ENSP00000229135	0.475
HMOX1	MMP2	9606.ENSP00000216117	9606.ENSP00000219070	0.486
HMOX1	MAPK8	9606.ENSP00000216117	9606.ENSP00000378974	0.503
HMOX1	SELE	9606.ENSP00000216117	9606.ENSP00000331736	0.509
HMOX1	TP53	9606.ENSP00000216117	9606.ENSP00000269305	0.619
HMOX1	VCAM1	9606.ENSP00000216117	9606.ENSP00000294728	0.624
HMOX1	MPO	9606.ENSP00000216117	9606.ENSP00000225275	0.652
HMOX1	PPARG	9606.ENSP00000216117	9606.ENSP00000287820	0.654
HMOX1	VEGFA	9606.ENSP00000216117	9606.ENSP00000478570	0.683
HMOX1	CCL2	9606.ENSP00000216117	9606.ENSP00000225831	0.686
HMOX1	PTGS2	9606.ENSP00000216117	9606.ENSP00000356438	0.754
HMOX1	IL1B	9606.ENSP00000216117	9606.ENSP00000263341	0.767
HMOX1	TNF	9606.ENSP00000216117	9606.ENSP00000398698	0.775
HMOX1	NOS3	9606.ENSP00000216117	9606.ENSP00000297494	0.787
HMOX1	IL6	9606.ENSP00000216117	9606.ENSP00000385675	0.787
HMOX1	CAT	9606.ENSP00000216117	9606.ENSP00000241052	0.892
HMOX1	MAPK14	9606.ENSP00000216117	9606.ENSP00000229795	0.938
HMOX1	JUN	9606.ENSP00000216117	9606.ENSP00000360266	0.967
IFNG	MAPK1	9606.ENSP00000229135	9606.ENSP00000215832	0.415
IFNG	HMOX1	9606.ENSP00000229135	9606.ENSP00000216117	0.475
IFNG	MMP2	9606.ENSP00000229135	9606.ENSP00000219070	0.457
IFNG	MPO	9606.ENSP00000229135	9606.ENSP00000225275	0.593
IFNG	CCL2	9606.ENSP00000229135	9606.ENSP00000225831	0.839
IFNG	IL2	9606.ENSP00000229135	9606.ENSP00000226730	0.907
IFNG	ESR1	9606.ENSP00000229135	9606.ENSP00000405330	0.415
IFNG	MMP1	9606.ENSP00000229135	9606.ENSP00000322788	0.432
IFNG	MMP3	9606.ENSP00000229135	9606.ENSP00000299855	0.46
IFNG	NOS3	9606.ENSP00000229135	9606.ENSP00000297494	0.502
IFNG	CAT	9606.ENSP00000229135	9606.ENSP00000241052	0.514
IFNG	MAPK14	9606.ENSP00000229135	9606.ENSP00000229795	0.564
IFNG	PPARG	9606.ENSP00000229135	9606.ENSP00000287820	0.579
IFNG	SELE	9606.ENSP00000229135	9606.ENSP00000331736	0.588
IFNG	EGF	9606.ENSP00000229135	9606.ENSP00000265171	0.607
IFNG	PTGS2	9606.ENSP00000229135	9606.ENSP00000356438	0.643
IFNG	VCAM1	9606.ENSP00000229135	9606.ENSP00000294728	0.649
IFNG	TP53	9606.ENSP00000229135	9606.ENSP00000269305	0.657
IFNG	VEGFA	9606.ENSP00000229135	9606.ENSP00000478570	0.689
IFNG	EGFR	9606.ENSP00000229135	9606.ENSP00000275493	0.798
IFNG	IL1B	9606.ENSP00000229135	9606.ENSP00000263341	0.907
IFNG	TNF	9606.ENSP00000229135	9606.ENSP00000398698	0.938
IFNG	IL6	9606.ENSP00000229135	9606.ENSP00000385675	0.943
IFNG	JUN	9606.ENSP00000229135	9606.ENSP00000360266	0.958
IL1B	MAPK1	9606.ENSP00000263341	9606.ENSP00000215832	0.426
IL1B	HMOX1	9606.ENSP00000263341	9606.ENSP00000216117	0.767
IL1B	MMP2	9606.ENSP00000263341	9606.ENSP00000219070	0.776
IL1B	MPO	9606.ENSP00000263341	9606.ENSP00000225275	0.843
IL1B	CCL2	9606.ENSP00000263341	9606.ENSP00000225831	0.993
IL1B	IL2	9606.ENSP00000263341	9606.ENSP00000226730	0.876
IL1B	IFNG	9606.ENSP00000263341	9606.ENSP00000229135	0.907
IL1B	MAPK14	9606.ENSP00000263341	9606.ENSP00000229795	0.972
IL1B	CAT	9606.ENSP00000263341	9606.ENSP00000241052	0.734
IL1B	EGFR	9606.ENSP00000263341	9606.ENSP00000275493	0.561
IL1B	KDR	9606.ENSP00000263341	9606.ENSP00000263923	0.627
IL1B	MAPK8	9606.ENSP00000263341	9606.ENSP00000378974	0.658
IL1B	TP53	9606.ENSP00000263341	9606.ENSP00000269305	0.689
IL1B	NOS3	9606.ENSP00000263341	9606.ENSP00000297494	0.696
IL1B	EGF	9606.ENSP00000263341	9606.ENSP00000265171	0.71
IL1B	ESR1	9606.ENSP00000263341	9606.ENSP00000405330	0.729
IL1B	PPARG	9606.ENSP00000263341	9606.ENSP00000287820	0.745
IL1B	SELE	9606.ENSP00000263341	9606.ENSP00000331736	0.758
IL1B	MMP1	9606.ENSP00000263341	9606.ENSP00000322788	0.77
IL1B	MMP3	9606.ENSP00000263341	9606.ENSP00000299855	0.825
IL1B	VCAM1	9606.ENSP00000263341	9606.ENSP00000294728	0.83
IL1B	VEGFA	9606.ENSP00000263341	9606.ENSP00000478570	0.857
IL1B	PTGS2	9606.ENSP00000263341	9606.ENSP00000356438	0.944
IL1B	JUN	9606.ENSP00000263341	9606.ENSP00000360266	0.957
IL1B	TNF	9606.ENSP00000263341	9606.ENSP00000398698	0.983
IL1B	IL6	9606.ENSP00000263341	9606.ENSP00000385675	0.997
IL2	MAPK1	9606.ENSP00000226730	9606.ENSP00000215832	0.931
IL2	HMOX1	9606.ENSP00000226730	9606.ENSP00000216117	0.414
IL2	MMP2	9606.ENSP00000226730	9606.ENSP00000219070	0.424
IL2	MPO	9606.ENSP00000226730	9606.ENSP00000225275	0.516
IL2	CCL2	9606.ENSP00000226730	9606.ENSP00000225831	0.81
IL2	KDR	9606.ENSP00000226730	9606.ENSP00000263923	0.414
IL2	MMP3	9606.ENSP00000226730	9606.ENSP00000299855	0.422
IL2	PPARG	9606.ENSP00000226730	9606.ENSP00000287820	0.459
IL2	CAT	9606.ENSP00000226730	9606.ENSP00000241052	0.467
IL2	SELE	9606.ENSP00000226730	9606.ENSP00000331736	0.533
IL2	PTGS2	9606.ENSP00000226730	9606.ENSP00000356438	0.577
IL2	VCAM1	9606.ENSP00000226730	9606.ENSP00000294728	0.603
IL2	EGF	9606.ENSP00000226730	9606.ENSP00000265171	0.615
IL2	TP53	9606.ENSP00000226730	9606.ENSP00000269305	0.667
IL2	VEGFA	9606.ENSP00000226730	9606.ENSP00000478570	0.753
IL2	EGFR	9606.ENSP00000226730	9606.ENSP00000275493	0.815
IL2	IL1B	9606.ENSP00000226730	9606.ENSP00000263341	0.876
IL2	IFNG	9606.ENSP00000226730	9606.ENSP00000229135	0.907
IL2	IL6	9606.ENSP00000226730	9606.ENSP00000385675	0.914
IL2	TNF	9606.ENSP00000226730	9606.ENSP00000398698	0.933
IL2	MAPK8	9606.ENSP00000226730	9606.ENSP00000378974	0.937
IL2	MAPK14	9606.ENSP00000226730	9606.ENSP00000229795	0.938
IL2	JUN	9606.ENSP00000226730	9606.ENSP00000360266	0.969
IL6	MAPK1	9606.ENSP00000385675	9606.ENSP00000215832	0.957
IL6	HMOX1	9606.ENSP00000385675	9606.ENSP00000216117	0.787
IL6	MMP2	9606.ENSP00000385675	9606.ENSP00000219070	0.971
IL6	MPO	9606.ENSP00000385675	9606.ENSP00000225275	0.843
IL6	CCL2	9606.ENSP00000385675	9606.ENSP00000225831	0.994
IL6	IL2	9606.ENSP00000385675	9606.ENSP00000226730	0.914
IL6	IFNG	9606.ENSP00000385675	9606.ENSP00000229135	0.943
IL6	MAPK14	9606.ENSP00000385675	9606.ENSP00000229795	0.758
IL6	CAT	9606.ENSP00000385675	9606.ENSP00000241052	0.756
IL6	IL1B	9606.ENSP00000385675	9606.ENSP00000263341	0.997
IL6	KDR	9606.ENSP00000385675	9606.ENSP00000263923	0.61
IL6	EGF	9606.ENSP00000385675	9606.ENSP00000265171	0.763
IL6	TP53	9606.ENSP00000385675	9606.ENSP00000269305	0.744
IL6	EGFR	9606.ENSP00000385675	9606.ENSP00000275493	0.867
IL6	PPARG	9606.ENSP00000385675	9606.ENSP00000287820	0.792
IL6	VCAM1	9606.ENSP00000385675	9606.ENSP00000294728	0.866
IL6	NOS3	9606.ENSP00000385675	9606.ENSP00000297494	0.724
IL6	MMP3	9606.ENSP00000385675	9606.ENSP00000299855	0.977
IL6	MMP1	9606.ENSP00000385675	9606.ENSP00000322788	0.973
IL6	SELE	9606.ENSP00000385675	9606.ENSP00000331736	0.819
IL6	PTGS2	9606.ENSP00000385675	9606.ENSP00000356438	0.913
IL6	JUN	9606.ENSP00000385675	9606.ENSP00000360266	0.981
IL6	MAPK8	9606.ENSP00000385675	9606.ENSP00000378974	0.668
IL6	ESR1	9606.ENSP00000385675	9606.ENSP00000405330	0.677
IL6	VEGFA	9606.ENSP00000385675	9606.ENSP00000478570	0.987
IL6	TNF	9606.ENSP00000385675	9606.ENSP00000398698	0.994
JUN	MAPK1	9606.ENSP00000360266	9606.ENSP00000215832	0.995
JUN	HMOX1	9606.ENSP00000360266	9606.ENSP00000216117	0.967
JUN	MMP2	9606.ENSP00000360266	9606.ENSP00000219070	0.655
JUN	MPO	9606.ENSP00000360266	9606.ENSP00000225275	0.458
JUN	CCL2	9606.ENSP00000360266	9606.ENSP00000225831	0.968
JUN	IL2	9606.ENSP00000360266	9606.ENSP00000226730	0.969
JUN	IFNG	9606.ENSP00000360266	9606.ENSP00000229135	0.958
JUN	MAPK14	9606.ENSP00000360266	9606.ENSP00000229795	0.989
JUN	CAT	9606.ENSP00000360266	9606.ENSP00000241052	0.66
JUN	IL1B	9606.ENSP00000360266	9606.ENSP00000263341	0.957
JUN	KDR	9606.ENSP00000360266	9606.ENSP00000263923	0.531
JUN	EGF	9606.ENSP00000360266	9606.ENSP00000265171	0.701
JUN	TP53	9606.ENSP00000360266	9606.ENSP00000269305	0.94
JUN	EGFR	9606.ENSP00000360266	9606.ENSP00000275493	0.764
JUN	PPARG	9606.ENSP00000360266	9606.ENSP00000287820	0.984
JUN	VCAM1	9606.ENSP00000360266	9606.ENSP00000294728	0.565
JUN	NOS3	9606.ENSP00000360266	9606.ENSP00000297494	0.958
JUN	MMP3	9606.ENSP00000360266	9606.ENSP00000299855	0.57
JUN	MMP1	9606.ENSP00000360266	9606.ENSP00000322788	0.853
JUN	SELE	9606.ENSP00000360266	9606.ENSP00000331736	0.463
JUN	PTGS2	9606.ENSP00000360266	9606.ENSP00000356438	0.745
JUN	VEGFA	9606.ENSP00000360266	9606.ENSP00000478570	0.972
JUN	IL6	9606.ENSP00000360266	9606.ENSP00000385675	0.981
JUN	TNF	9606.ENSP00000360266	9606.ENSP00000398698	0.984
JUN	MAPK8	9606.ENSP00000360266	9606.ENSP00000378974	0.999
JUN	ESR1	9606.ENSP00000360266	9606.ENSP00000405330	0.999
KDR	MAPK1	9606.ENSP00000263923	9606.ENSP00000215832	0.415
KDR	MMP2	9606.ENSP00000263923	9606.ENSP00000219070	0.639
KDR	CCL2	9606.ENSP00000263923	9606.ENSP00000225831	0.532
KDR	IL2	9606.ENSP00000263923	9606.ENSP00000226730	0.414
KDR	MAPK14	9606.ENSP00000263923	9606.ENSP00000229795	0.924
KDR	IL1B	9606.ENSP00000263923	9606.ENSP00000263341	0.627
KDR	MMP3	9606.ENSP00000263923	9606.ENSP00000299855	0.461
KDR	MMP1	9606.ENSP00000263923	9606.ENSP00000322788	0.466
KDR	PPARG	9606.ENSP00000263923	9606.ENSP00000287820	0.476
KDR	ESR1	9606.ENSP00000263923	9606.ENSP00000405330	0.476
KDR	PTGS2	9606.ENSP00000263923	9606.ENSP00000356438	0.477
KDR	JUN	9606.ENSP00000263923	9606.ENSP00000360266	0.531
KDR	IL6	9606.ENSP00000263923	9606.ENSP00000385675	0.61
KDR	TNF	9606.ENSP00000263923	9606.ENSP00000398698	0.623
KDR	EGFR	9606.ENSP00000263923	9606.ENSP00000275493	0.629
KDR	SELE	9606.ENSP00000263923	9606.ENSP00000331736	0.65
KDR	TP53	9606.ENSP00000263923	9606.ENSP00000269305	0.697
KDR	EGF	9606.ENSP00000263923	9606.ENSP00000265171	0.891
KDR	NOS3	9606.ENSP00000263923	9606.ENSP00000297494	0.983
KDR	VEGFA	9606.ENSP00000263923	9606.ENSP00000478570	0.999
MAPK1	MMP3	9606.ENSP00000215832	9606.ENSP00000299855	0.401
MAPK1	KDR	9606.ENSP00000215832	9606.ENSP00000263923	0.415
MAPK1	IFNG	9606.ENSP00000215832	9606.ENSP00000229135	0.415
MAPK1	IL1B	9606.ENSP00000215832	9606.ENSP00000263341	0.426
MAPK1	VEGFA	9606.ENSP00000215832	9606.ENSP00000478570	0.469
MAPK1	PTGS2	9606.ENSP00000215832	9606.ENSP00000356438	0.478
MAPK1	CAT	9606.ENSP00000215832	9606.ENSP00000241052	0.488
MAPK1	TNF	9606.ENSP00000215832	9606.ENSP00000398698	0.538
MAPK1	EGF	9606.ENSP00000215832	9606.ENSP00000265171	0.625
MAPK1	PPARG	9606.ENSP00000215832	9606.ENSP00000287820	0.812
MAPK1	MAPK8	9606.ENSP00000215832	9606.ENSP00000378974	0.931
MAPK1	IL2	9606.ENSP00000215832	9606.ENSP00000226730	0.931
MAPK1	IL6	9606.ENSP00000215832	9606.ENSP00000385675	0.957
MAPK1	EGFR	9606.ENSP00000215832	9606.ENSP00000275493	0.962
MAPK1	MAPK14	9606.ENSP00000215832	9606.ENSP00000229795	0.977
MAPK1	ESR1	9606.ENSP00000215832	9606.ENSP00000405330	0.984
MAPK1	TP53	9606.ENSP00000215832	9606.ENSP00000269305	0.991
MAPK1	JUN	9606.ENSP00000215832	9606.ENSP00000360266	0.995
MAPK14	MAPK1	9606.ENSP00000229795	9606.ENSP00000215832	0.977
MAPK14	HMOX1	9606.ENSP00000229795	9606.ENSP00000216117	0.938
MAPK14	CCL2	9606.ENSP00000229795	9606.ENSP00000225831	0.465
MAPK14	IL2	9606.ENSP00000229795	9606.ENSP00000226730	0.938
MAPK14	IFNG	9606.ENSP00000229795	9606.ENSP00000229135	0.564
MAPK14	NOS3	9606.ENSP00000229795	9606.ENSP00000297494	0.465
MAPK14	VCAM1	9606.ENSP00000229795	9606.ENSP00000294728	0.488
MAPK14	CAT	9606.ENSP00000229795	9606.ENSP00000241052	0.546
MAPK14	EGF	9606.ENSP00000229795	9606.ENSP00000265171	0.562
MAPK14	PTGS2	9606.ENSP00000229795	9606.ENSP00000356438	0.633
MAPK14	PPARG	9606.ENSP00000229795	9606.ENSP00000287820	0.678
MAPK14	IL6	9606.ENSP00000229795	9606.ENSP00000385675	0.758
MAPK14	MAPK8	9606.ENSP00000229795	9606.ENSP00000378974	0.803
MAPK14	EGFR	9606.ENSP00000229795	9606.ENSP00000275493	0.807
MAPK14	KDR	9606.ENSP00000229795	9606.ENSP00000263923	0.924
MAPK14	VEGFA	9606.ENSP00000229795	9606.ENSP00000478570	0.951
MAPK14	ESR1	9606.ENSP00000229795	9606.ENSP00000405330	0.956
MAPK14	IL1B	9606.ENSP00000229795	9606.ENSP00000263341	0.972
MAPK14	TNF	9606.ENSP00000229795	9606.ENSP00000398698	0.975
MAPK14	JUN	9606.ENSP00000229795	9606.ENSP00000360266	0.989
MAPK14	TP53	9606.ENSP00000229795	9606.ENSP00000269305	0.995
MAPK8	MAPK1	9606.ENSP00000378974	9606.ENSP00000215832	0.931
MAPK8	HMOX1	9606.ENSP00000378974	9606.ENSP00000216117	0.503
MAPK8	MMP2	9606.ENSP00000378974	9606.ENSP00000219070	0.511
MAPK8	CCL2	9606.ENSP00000378974	9606.ENSP00000225831	0.518
MAPK8	IL2	9606.ENSP00000378974	9606.ENSP00000226730	0.937
MAPK8	MAPK14	9606.ENSP00000378974	9606.ENSP00000229795	0.803
MAPK8	CAT	9606.ENSP00000378974	9606.ENSP00000241052	0.501
MAPK8	IL1B	9606.ENSP00000378974	9606.ENSP00000263341	0.658
MAPK8	EGF	9606.ENSP00000378974	9606.ENSP00000265171	0.549
MAPK8	TP53	9606.ENSP00000378974	9606.ENSP00000269305	0.997
MAPK8	EGFR	9606.ENSP00000378974	9606.ENSP00000275493	0.731
MAPK8	PPARG	9606.ENSP00000378974	9606.ENSP00000287820	0.571
MAPK8	NOS3	9606.ENSP00000378974	9606.ENSP00000297494	0.472
MAPK8	MMP1	9606.ENSP00000378974	9606.ENSP00000322788	0.408
MAPK8	PTGS2	9606.ENSP00000378974	9606.ENSP00000356438	0.564
MAPK8	JUN	9606.ENSP00000378974	9606.ENSP00000360266	0.999
MAPK8	VEGFA	9606.ENSP00000378974	9606.ENSP00000478570	0.517
MAPK8	IL6	9606.ENSP00000378974	9606.ENSP00000385675	0.668
MAPK8	TNF	9606.ENSP00000378974	9606.ENSP00000398698	0.7
MAPK8	ESR1	9606.ENSP00000378974	9606.ENSP00000405330	0.886
MMP1	HMOX1	9606.ENSP00000322788	9606.ENSP00000216117	0.431
MMP1	MMP2	9606.ENSP00000322788	9606.ENSP00000219070	0.921
MMP1	MPO	9606.ENSP00000322788	9606.ENSP00000225275	0.405
MMP1	CCL2	9606.ENSP00000322788	9606.ENSP00000225831	0.705
MMP1	IFNG	9606.ENSP00000322788	9606.ENSP00000229135	0.432
MMP1	IL1B	9606.ENSP00000322788	9606.ENSP00000263341	0.77
MMP1	KDR	9606.ENSP00000322788	9606.ENSP00000263923	0.466
MMP1	EGF	9606.ENSP00000322788	9606.ENSP00000265171	0.626
MMP1	TP53	9606.ENSP00000322788	9606.ENSP00000269305	0.524
MMP1	EGFR	9606.ENSP00000322788	9606.ENSP00000275493	0.535
MMP1	VCAM1	9606.ENSP00000322788	9606.ENSP00000294728	0.537
MMP1	MMP3	9606.ENSP00000322788	9606.ENSP00000299855	0.953
MMP1	MAPK8	9606.ENSP00000322788	9606.ENSP00000378974	0.408
MMP1	ESR1	9606.ENSP00000322788	9606.ENSP00000405330	0.418
MMP1	SELE	9606.ENSP00000322788	9606.ENSP00000331736	0.466
MMP1	PTGS2	9606.ENSP00000322788	9606.ENSP00000356438	0.657
MMP1	TNF	9606.ENSP00000322788	9606.ENSP00000398698	0.707
MMP1	JUN	9606.ENSP00000322788	9606.ENSP00000360266	0.853
MMP1	VEGFA	9606.ENSP00000322788	9606.ENSP00000478570	0.967
MMP1	IL6	9606.ENSP00000322788	9606.ENSP00000385675	0.973
MMP2	HMOX1	9606.ENSP00000219070	9606.ENSP00000216117	0.486
MMP2	IL2	9606.ENSP00000219070	9606.ENSP00000226730	0.424
MMP2	IFNG	9606.ENSP00000219070	9606.ENSP00000229135	0.457
MMP2	CAT	9606.ENSP00000219070	9606.ENSP00000241052	0.459
MMP2	MMP3	9606.ENSP00000219070	9606.ENSP00000299855	0.464
MMP2	SELE	9606.ENSP00000219070	9606.ENSP00000331736	0.504
MMP2	MPO	9606.ENSP00000219070	9606.ENSP00000225275	0.505
MMP2	MAPK8	9606.ENSP00000219070	9606.ENSP00000378974	0.511
MMP2	PPARG	9606.ENSP00000219070	9606.ENSP00000287820	0.514
MMP2	ESR1	9606.ENSP00000219070	9606.ENSP00000405330	0.56
MMP2	NOS3	9606.ENSP00000219070	9606.ENSP00000297494	0.602
MMP2	VCAM1	9606.ENSP00000219070	9606.ENSP00000294728	0.63
MMP2	KDR	9606.ENSP00000219070	9606.ENSP00000263923	0.639
MMP2	JUN	9606.ENSP00000219070	9606.ENSP00000360266	0.655
MMP2	PTGS2	9606.ENSP00000219070	9606.ENSP00000356438	0.663
MMP2	EGF	9606.ENSP00000219070	9606.ENSP00000265171	0.671
MMP2	TP53	9606.ENSP00000219070	9606.ENSP00000269305	0.676
MMP2	CCL2	9606.ENSP00000219070	9606.ENSP00000225831	0.706
MMP2	EGFR	9606.ENSP00000219070	9606.ENSP00000275493	0.707
MMP2	TNF	9606.ENSP00000219070	9606.ENSP00000398698	0.734
MMP2	IL1B	9606.ENSP00000219070	9606.ENSP00000263341	0.776
MMP2	MMP1	9606.ENSP00000219070	9606.ENSP00000322788	0.921
MMP2	IL6	9606.ENSP00000219070	9606.ENSP00000385675	0.971
MMP2	VEGFA	9606.ENSP00000219070	9606.ENSP00000478570	0.984
MMP3	MAPK1	9606.ENSP00000299855	9606.ENSP00000215832	0.401
MMP3	HMOX1	9606.ENSP00000299855	9606.ENSP00000216117	0.413
MMP3	MMP2	9606.ENSP00000299855	9606.ENSP00000219070	0.464
MMP3	MPO	9606.ENSP00000299855	9606.ENSP00000225275	0.455
MMP3	CCL2	9606.ENSP00000299855	9606.ENSP00000225831	0.795
MMP3	IL2	9606.ENSP00000299855	9606.ENSP00000226730	0.422
MMP3	IFNG	9606.ENSP00000299855	9606.ENSP00000229135	0.46
MMP3	IL1B	9606.ENSP00000299855	9606.ENSP00000263341	0.825
MMP3	KDR	9606.ENSP00000299855	9606.ENSP00000263923	0.461
MMP3	EGF	9606.ENSP00000299855	9606.ENSP00000265171	0.548
MMP3	TP53	9606.ENSP00000299855	9606.ENSP00000269305	0.523
MMP3	EGFR	9606.ENSP00000299855	9606.ENSP00000275493	0.838
MMP3	VCAM1	9606.ENSP00000299855	9606.ENSP00000294728	0.553
MMP3	ESR1	9606.ENSP00000299855	9606.ENSP00000405330	0.435
MMP3	SELE	9606.ENSP00000299855	9606.ENSP00000331736	0.481
MMP3	JUN	9606.ENSP00000299855	9606.ENSP00000360266	0.57
MMP3	PTGS2	9606.ENSP00000299855	9606.ENSP00000356438	0.691
MMP3	TNF	9606.ENSP00000299855	9606.ENSP00000398698	0.767
MMP3	MMP1	9606.ENSP00000299855	9606.ENSP00000322788	0.953
MMP3	VEGFA	9606.ENSP00000299855	9606.ENSP00000478570	0.965
MMP3	IL6	9606.ENSP00000299855	9606.ENSP00000385675	0.977
MPO	HMOX1	9606.ENSP00000225275	9606.ENSP00000216117	0.652
MPO	MMP2	9606.ENSP00000225275	9606.ENSP00000219070	0.505
MPO	MMP1	9606.ENSP00000225275	9606.ENSP00000322788	0.405
MPO	EGF	9606.ENSP00000225275	9606.ENSP00000265171	0.417
MPO	TP53	9606.ENSP00000225275	9606.ENSP00000269305	0.424
MPO	MMP3	9606.ENSP00000225275	9606.ENSP00000299855	0.455
MPO	JUN	9606.ENSP00000225275	9606.ENSP00000360266	0.458
MPO	PPARG	9606.ENSP00000225275	9606.ENSP00000287820	0.486
MPO	IL2	9606.ENSP00000225275	9606.ENSP00000226730	0.516
MPO	VEGFA	9606.ENSP00000225275	9606.ENSP00000478570	0.571
MPO	NOS3	9606.ENSP00000225275	9606.ENSP00000297494	0.587
MPO	IFNG	9606.ENSP00000225275	9606.ENSP00000229135	0.593
MPO	VCAM1	9606.ENSP00000225275	9606.ENSP00000294728	0.633
MPO	SELE	9606.ENSP00000225275	9606.ENSP00000331736	0.641
MPO	PTGS2	9606.ENSP00000225275	9606.ENSP00000356438	0.653
MPO	CCL2	9606.ENSP00000225275	9606.ENSP00000225831	0.682
MPO	CAT	9606.ENSP00000225275	9606.ENSP00000241052	0.769
MPO	IL1B	9606.ENSP00000225275	9606.ENSP00000263341	0.843
MPO	IL6	9606.ENSP00000225275	9606.ENSP00000385675	0.843
MPO	TNF	9606.ENSP00000225275	9606.ENSP00000398698	0.866
NOS3	HMOX1	9606.ENSP00000297494	9606.ENSP00000216117	0.787
NOS3	MMP2	9606.ENSP00000297494	9606.ENSP00000219070	0.602
NOS3	MPO	9606.ENSP00000297494	9606.ENSP00000225275	0.587
NOS3	CCL2	9606.ENSP00000297494	9606.ENSP00000225831	0.681
NOS3	IFNG	9606.ENSP00000297494	9606.ENSP00000229135	0.502
NOS3	MAPK14	9606.ENSP00000297494	9606.ENSP00000229795	0.465
NOS3	CAT	9606.ENSP00000297494	9606.ENSP00000241052	0.746
NOS3	IL1B	9606.ENSP00000297494	9606.ENSP00000263341	0.696
NOS3	KDR	9606.ENSP00000297494	9606.ENSP00000263923	0.983
NOS3	EGF	9606.ENSP00000297494	9606.ENSP00000265171	0.527
NOS3	TP53	9606.ENSP00000297494	9606.ENSP00000269305	0.564
NOS3	EGFR	9606.ENSP00000297494	9606.ENSP00000275493	0.459
NOS3	PPARG	9606.ENSP00000297494	9606.ENSP00000287820	0.686
NOS3	VCAM1	9606.ENSP00000297494	9606.ENSP00000294728	0.757
NOS3	MAPK8	9606.ENSP00000297494	9606.ENSP00000378974	0.472
NOS3	SELE	9606.ENSP00000297494	9606.ENSP00000331736	0.693
NOS3	PTGS2	9606.ENSP00000297494	9606.ENSP00000356438	0.705
NOS3	IL6	9606.ENSP00000297494	9606.ENSP00000385675	0.724
NOS3	TNF	9606.ENSP00000297494	9606.ENSP00000398698	0.756
NOS3	JUN	9606.ENSP00000297494	9606.ENSP00000360266	0.958
NOS3	VEGFA	9606.ENSP00000297494	9606.ENSP00000478570	0.985
NOS3	ESR1	9606.ENSP00000297494	9606.ENSP00000405330	0.998
PPARG	MAPK1	9606.ENSP00000287820	9606.ENSP00000215832	0.812
PPARG	HMOX1	9606.ENSP00000287820	9606.ENSP00000216117	0.654
PPARG	MMP2	9606.ENSP00000287820	9606.ENSP00000219070	0.514
PPARG	MPO	9606.ENSP00000287820	9606.ENSP00000225275	0.486
PPARG	CCL2	9606.ENSP00000287820	9606.ENSP00000225831	0.709
PPARG	IL2	9606.ENSP00000287820	9606.ENSP00000226730	0.459
PPARG	IFNG	9606.ENSP00000287820	9606.ENSP00000229135	0.579
PPARG	MAPK14	9606.ENSP00000287820	9606.ENSP00000229795	0.678
PPARG	CAT	9606.ENSP00000287820	9606.ENSP00000241052	0.655
PPARG	IL1B	9606.ENSP00000287820	9606.ENSP00000263341	0.745
PPARG	KDR	9606.ENSP00000287820	9606.ENSP00000263923	0.476
PPARG	EGF	9606.ENSP00000287820	9606.ENSP00000265171	0.529
PPARG	TP53	9606.ENSP00000287820	9606.ENSP00000269305	0.924
PPARG	EGFR	9606.ENSP00000287820	9606.ENSP00000275493	0.663
PPARG	SELE	9606.ENSP00000287820	9606.ENSP00000331736	0.484
PPARG	MAPK8	9606.ENSP00000287820	9606.ENSP00000378974	0.571
PPARG	VCAM1	9606.ENSP00000287820	9606.ENSP00000294728	0.615
PPARG	VEGFA	9606.ENSP00000287820	9606.ENSP00000478570	0.662
PPARG	NOS3	9606.ENSP00000287820	9606.ENSP00000297494	0.686
PPARG	IL6	9606.ENSP00000287820	9606.ENSP00000385675	0.792
PPARG	PTGS2	9606.ENSP00000287820	9606.ENSP00000356438	0.862
PPARG	TNF	9606.ENSP00000287820	9606.ENSP00000398698	0.979
PPARG	JUN	9606.ENSP00000287820	9606.ENSP00000360266	0.984
PTGS2	MAPK1	9606.ENSP00000356438	9606.ENSP00000215832	0.478
PTGS2	HMOX1	9606.ENSP00000356438	9606.ENSP00000216117	0.754
PTGS2	MMP2	9606.ENSP00000356438	9606.ENSP00000219070	0.663
PTGS2	MPO	9606.ENSP00000356438	9606.ENSP00000225275	0.653
PTGS2	CCL2	9606.ENSP00000356438	9606.ENSP00000225831	0.774
PTGS2	IL2	9606.ENSP00000356438	9606.ENSP00000226730	0.577
PTGS2	IFNG	9606.ENSP00000356438	9606.ENSP00000229135	0.643
PTGS2	MAPK14	9606.ENSP00000356438	9606.ENSP00000229795	0.633
PTGS2	CAT	9606.ENSP00000356438	9606.ENSP00000241052	0.721
PTGS2	IL1B	9606.ENSP00000356438	9606.ENSP00000263341	0.944
PTGS2	KDR	9606.ENSP00000356438	9606.ENSP00000263923	0.477
PTGS2	EGF	9606.ENSP00000356438	9606.ENSP00000265171	0.642
PTGS2	TP53	9606.ENSP00000356438	9606.ENSP00000269305	0.994
PTGS2	EGFR	9606.ENSP00000356438	9606.ENSP00000275493	0.706
PTGS2	PPARG	9606.ENSP00000356438	9606.ENSP00000287820	0.862
PTGS2	VCAM1	9606.ENSP00000356438	9606.ENSP00000294728	0.667
PTGS2	NOS3	9606.ENSP00000356438	9606.ENSP00000297494	0.705
PTGS2	MMP3	9606.ENSP00000356438	9606.ENSP00000299855	0.691
PTGS2	MMP1	9606.ENSP00000356438	9606.ENSP00000322788	0.657
PTGS2	SELE	9606.ENSP00000356438	9606.ENSP00000331736	0.55
PTGS2	MAPK8	9606.ENSP00000356438	9606.ENSP00000378974	0.564
PTGS2	ESR1	9606.ENSP00000356438	9606.ENSP00000405330	0.637
PTGS2	JUN	9606.ENSP00000356438	9606.ENSP00000360266	0.745
PTGS2	TNF	9606.ENSP00000356438	9606.ENSP00000398698	0.863
PTGS2	VEGFA	9606.ENSP00000356438	9606.ENSP00000478570	0.896
PTGS2	IL6	9606.ENSP00000356438	9606.ENSP00000385675	0.913
SELE	HMOX1	9606.ENSP00000331736	9606.ENSP00000216117	0.509
SELE	MMP2	9606.ENSP00000331736	9606.ENSP00000219070	0.504
SELE	MPO	9606.ENSP00000331736	9606.ENSP00000225275	0.641
SELE	CCL2	9606.ENSP00000331736	9606.ENSP00000225831	0.784
SELE	IL2	9606.ENSP00000331736	9606.ENSP00000226730	0.533
SELE	IFNG	9606.ENSP00000331736	9606.ENSP00000229135	0.588
SELE	CAT	9606.ENSP00000331736	9606.ENSP00000241052	0.415
SELE	IL1B	9606.ENSP00000331736	9606.ENSP00000263341	0.758
SELE	KDR	9606.ENSP00000331736	9606.ENSP00000263923	0.65
SELE	EGF	9606.ENSP00000331736	9606.ENSP00000265171	0.505
SELE	EGFR	9606.ENSP00000331736	9606.ENSP00000275493	0.425
SELE	PPARG	9606.ENSP00000331736	9606.ENSP00000287820	0.484
SELE	VCAM1	9606.ENSP00000331736	9606.ENSP00000294728	0.924
SELE	NOS3	9606.ENSP00000331736	9606.ENSP00000297494	0.693
SELE	MMP3	9606.ENSP00000331736	9606.ENSP00000299855	0.481
SELE	MMP1	9606.ENSP00000331736	9606.ENSP00000322788	0.466
SELE	JUN	9606.ENSP00000331736	9606.ENSP00000360266	0.463
SELE	PTGS2	9606.ENSP00000331736	9606.ENSP00000356438	0.55
SELE	VEGFA	9606.ENSP00000331736	9606.ENSP00000478570	0.685
SELE	IL6	9606.ENSP00000331736	9606.ENSP00000385675	0.819
SELE	TNF	9606.ENSP00000331736	9606.ENSP00000398698	0.838
TNF	MAPK1	9606.ENSP00000398698	9606.ENSP00000215832	0.538
TNF	HMOX1	9606.ENSP00000398698	9606.ENSP00000216117	0.775
TNF	MMP2	9606.ENSP00000398698	9606.ENSP00000219070	0.734
TNF	MPO	9606.ENSP00000398698	9606.ENSP00000225275	0.866
TNF	CCL2	9606.ENSP00000398698	9606.ENSP00000225831	0.992
TNF	IL2	9606.ENSP00000398698	9606.ENSP00000226730	0.933
TNF	IFNG	9606.ENSP00000398698	9606.ENSP00000229135	0.938
TNF	MAPK14	9606.ENSP00000398698	9606.ENSP00000229795	0.975
TNF	CAT	9606.ENSP00000398698	9606.ENSP00000241052	0.779
TNF	IL1B	9606.ENSP00000398698	9606.ENSP00000263341	0.983
TNF	KDR	9606.ENSP00000398698	9606.ENSP00000263923	0.623
TNF	EGF	9606.ENSP00000398698	9606.ENSP00000265171	0.787
TNF	TP53	9606.ENSP00000398698	9606.ENSP00000269305	0.784
TNF	EGFR	9606.ENSP00000398698	9606.ENSP00000275493	0.712
TNF	PPARG	9606.ENSP00000398698	9606.ENSP00000287820	0.979
TNF	VCAM1	9606.ENSP00000398698	9606.ENSP00000294728	0.987
TNF	NOS3	9606.ENSP00000398698	9606.ENSP00000297494	0.756
TNF	MMP3	9606.ENSP00000398698	9606.ENSP00000299855	0.767
TNF	MMP1	9606.ENSP00000398698	9606.ENSP00000322788	0.707
TNF	SELE	9606.ENSP00000398698	9606.ENSP00000331736	0.838
TNF	PTGS2	9606.ENSP00000398698	9606.ENSP00000356438	0.863
TNF	JUN	9606.ENSP00000398698	9606.ENSP00000360266	0.984
TNF	MAPK8	9606.ENSP00000398698	9606.ENSP00000378974	0.7
TNF	IL6	9606.ENSP00000398698	9606.ENSP00000385675	0.994
TNF	ESR1	9606.ENSP00000398698	9606.ENSP00000405330	0.622
TNF	VEGFA	9606.ENSP00000398698	9606.ENSP00000478570	0.88
TP53	MAPK1	9606.ENSP00000269305	9606.ENSP00000215832	0.991
TP53	HMOX1	9606.ENSP00000269305	9606.ENSP00000216117	0.619
TP53	MMP2	9606.ENSP00000269305	9606.ENSP00000219070	0.676
TP53	MPO	9606.ENSP00000269305	9606.ENSP00000225275	0.424
TP53	CCL2	9606.ENSP00000269305	9606.ENSP00000225831	0.644
TP53	IL2	9606.ENSP00000269305	9606.ENSP00000226730	0.667
TP53	IFNG	9606.ENSP00000269305	9606.ENSP00000229135	0.657
TP53	MAPK14	9606.ENSP00000269305	9606.ENSP00000229795	0.995
TP53	CAT	9606.ENSP00000269305	9606.ENSP00000241052	0.689
TP53	IL1B	9606.ENSP00000269305	9606.ENSP00000263341	0.689
TP53	KDR	9606.ENSP00000269305	9606.ENSP00000263923	0.697
TP53	EGF	9606.ENSP00000269305	9606.ENSP00000265171	0.766
TP53	VCAM1	9606.ENSP00000269305	9606.ENSP00000294728	0.459
TP53	MMP3	9606.ENSP00000269305	9606.ENSP00000299855	0.523
TP53	MMP1	9606.ENSP00000269305	9606.ENSP00000322788	0.524
TP53	NOS3	9606.ENSP00000269305	9606.ENSP00000297494	0.564
TP53	IL6	9606.ENSP00000269305	9606.ENSP00000385675	0.744
TP53	TNF	9606.ENSP00000269305	9606.ENSP00000398698	0.784
TP53	VEGFA	9606.ENSP00000269305	9606.ENSP00000478570	0.834
TP53	EGFR	9606.ENSP00000269305	9606.ENSP00000275493	0.908
TP53	PPARG	9606.ENSP00000269305	9606.ENSP00000287820	0.924
TP53	JUN	9606.ENSP00000269305	9606.ENSP00000360266	0.94
TP53	PTGS2	9606.ENSP00000269305	9606.ENSP00000356438	0.994
TP53	ESR1	9606.ENSP00000269305	9606.ENSP00000405330	0.994
TP53	MAPK8	9606.ENSP00000269305	9606.ENSP00000378974	0.997
VCAM1	HMOX1	9606.ENSP00000294728	9606.ENSP00000216117	0.624
VCAM1	MMP2	9606.ENSP00000294728	9606.ENSP00000219070	0.63
VCAM1	MPO	9606.ENSP00000294728	9606.ENSP00000225275	0.633
VCAM1	CCL2	9606.ENSP00000294728	9606.ENSP00000225831	0.899
VCAM1	IL2	9606.ENSP00000294728	9606.ENSP00000226730	0.603
VCAM1	IFNG	9606.ENSP00000294728	9606.ENSP00000229135	0.649
VCAM1	MAPK14	9606.ENSP00000294728	9606.ENSP00000229795	0.488
VCAM1	CAT	9606.ENSP00000294728	9606.ENSP00000241052	0.522
VCAM1	IL1B	9606.ENSP00000294728	9606.ENSP00000263341	0.83
VCAM1	EGF	9606.ENSP00000294728	9606.ENSP00000265171	0.557
VCAM1	TP53	9606.ENSP00000294728	9606.ENSP00000269305	0.459
VCAM1	EGFR	9606.ENSP00000294728	9606.ENSP00000275493	0.472
VCAM1	PPARG	9606.ENSP00000294728	9606.ENSP00000287820	0.615
VCAM1	MMP1	9606.ENSP00000294728	9606.ENSP00000322788	0.537
VCAM1	MMP3	9606.ENSP00000294728	9606.ENSP00000299855	0.553
VCAM1	JUN	9606.ENSP00000294728	9606.ENSP00000360266	0.565
VCAM1	PTGS2	9606.ENSP00000294728	9606.ENSP00000356438	0.667
VCAM1	NOS3	9606.ENSP00000294728	9606.ENSP00000297494	0.757
VCAM1	VEGFA	9606.ENSP00000294728	9606.ENSP00000478570	0.761
VCAM1	IL6	9606.ENSP00000294728	9606.ENSP00000385675	0.866
VCAM1	SELE	9606.ENSP00000294728	9606.ENSP00000331736	0.924
VCAM1	TNF	9606.ENSP00000294728	9606.ENSP00000398698	0.987
VEGFA	MAPK1	9606.ENSP00000478570	9606.ENSP00000215832	0.469
VEGFA	HMOX1	9606.ENSP00000478570	9606.ENSP00000216117	0.683
VEGFA	MMP2	9606.ENSP00000478570	9606.ENSP00000219070	0.984
VEGFA	MPO	9606.ENSP00000478570	9606.ENSP00000225275	0.571
VEGFA	CCL2	9606.ENSP00000478570	9606.ENSP00000225831	0.856
VEGFA	IL2	9606.ENSP00000478570	9606.ENSP00000226730	0.753
VEGFA	IFNG	9606.ENSP00000478570	9606.ENSP00000229135	0.689
VEGFA	MAPK14	9606.ENSP00000478570	9606.ENSP00000229795	0.951
VEGFA	CAT	9606.ENSP00000478570	9606.ENSP00000241052	0.601
VEGFA	IL1B	9606.ENSP00000478570	9606.ENSP00000263341	0.857
VEGFA	KDR	9606.ENSP00000478570	9606.ENSP00000263923	0.999
VEGFA	EGF	9606.ENSP00000478570	9606.ENSP00000265171	0.878
VEGFA	TP53	9606.ENSP00000478570	9606.ENSP00000269305	0.834
VEGFA	EGFR	9606.ENSP00000478570	9606.ENSP00000275493	0.944
VEGFA	PPARG	9606.ENSP00000478570	9606.ENSP00000287820	0.662
VEGFA	VCAM1	9606.ENSP00000478570	9606.ENSP00000294728	0.761
VEGFA	NOS3	9606.ENSP00000478570	9606.ENSP00000297494	0.985
VEGFA	MMP3	9606.ENSP00000478570	9606.ENSP00000299855	0.965
VEGFA	MMP1	9606.ENSP00000478570	9606.ENSP00000322788	0.967
VEGFA	SELE	9606.ENSP00000478570	9606.ENSP00000331736	0.685
VEGFA	PTGS2	9606.ENSP00000478570	9606.ENSP00000356438	0.896
VEGFA	JUN	9606.ENSP00000478570	9606.ENSP00000360266	0.972
VEGFA	MAPK8	9606.ENSP00000478570	9606.ENSP00000378974	0.517
VEGFA	IL6	9606.ENSP00000478570	9606.ENSP00000385675	0.987
VEGFA	TNF	9606.ENSP00000478570	9606.ENSP00000398698	0.88
VEGFA	ESR1	9606.ENSP00000478570	9606.ENSP00000405330	0.691
