# Supplementary material for: Comparative Efficacy of East Asian Herbal Formulae Containing Astragali Radix–Cinnamomi Ramulus Herb-Pair against Diabetic Peripheral Neuropathy and Mechanism Prediction: A Bayesian Network Meta-Analysis Integrated with Network Pharmacology
Source: Pharmaceutics. 2023 Apr 28;15(5):1361. doi: 10.3390/pharmaceutics15051361 (PMC10221388; doi:10.3390/pharmaceutics15051361)
Supplement: Supplementary file 1 [file pharmaceutics-15-01361-s001.zip › Supplementary Table S7.xlsx]

## Sheet: Enrichment
Supplementary Table S6 KEGG enrichment analysis
GroupID	Category	Term	Description	LogP	Log(q-value)	InTerm_InList	Genes	Symbols
1_Summary	KEGG Pathway	hsa05418	Fluid shear stress and atherosclerosis	-28.173	-25.6339	15/139	1432,3162,3458,3553,3725,3791,4313,4846,5599,6347,6401,7124,7157,7412,7422,3569,5594,4312,4314,5468	MAPK14,HMOX1,IFNG,IL1B,JUN,KDR,MMP2,NOS3,MAPK8,CCL2,SELE,TNF,TP53,VCAM1,VEGFA,IL6,MAPK1,MMP1,MMP3,PPARG
1_Member	KEGG Pathway	hsa05418	Fluid shear stress and atherosclerosis	-28.173	-25.6339	15/139	1432,3162,3458,3553,3725,3791,4313,4846,5599,6347,6401,7124,7157,7412,7422	MAPK14,HMOX1,IFNG,IL1B,JUN,KDR,MMP2,NOS3,MAPK8,CCL2,SELE,TNF,TP53,VCAM1,VEGFA
1_Member	KEGG Pathway	hsa04933	AGE-RAGE signaling pathway in diabetic complications	-25.3064	-23.159	13/100	1432,3553,3569,3725,4313,4846,5594,5599,6347,6401,7124,7412,7422	MAPK14,IL1B,IL6,JUN,MMP2,NOS3,MAPK1,MAPK8,CCL2,SELE,TNF,VCAM1,VEGFA
1_Member	KEGG Pathway	hsa05417	Lipid and atherosclerosis	-25.2209	-23.159	15/215	1432,3553,3569,3725,4312,4314,4846,5468,5594,5599,6347,6401,7124,7157,7412	MAPK14,IL1B,IL6,JUN,MMP1,MMP3,NOS3,PPARG,MAPK1,MAPK8,CCL2,SELE,TNF,TP53,VCAM1
2_Summary	KEGG Pathway	hsa04657	IL-17 signaling pathway	-23.1757	-21.2386	12/94	1432,3458,3553,3569,3725,4312,4314,5594,5599,5743,6347,7124,6401,7412,1956,3558,5468,7157,7422,4846,847,2099	MAPK14,IFNG,IL1B,IL6,JUN,MMP1,MMP3,MAPK1,MAPK8,PTGS2,CCL2,TNF,SELE,VCAM1,EGFR,IL2,PPARG,TP53,VEGFA,NOS3,CAT,ESR1
2_Member	KEGG Pathway	hsa04657	IL-17 signaling pathway	-23.1757	-21.2386	12/94	1432,3458,3553,3569,3725,4312,4314,5594,5599,5743,6347,7124	MAPK14,IFNG,IL1B,IL6,JUN,MMP1,MMP3,MAPK1,MAPK8,PTGS2,CCL2,TNF
2_Member	KEGG Pathway	hsa04668	TNF signaling pathway	-22.2131	-20.373	12/112	1432,3553,3569,3725,4314,5594,5599,5743,6347,6401,7124,7412	MAPK14,IL1B,IL6,JUN,MMP3,MAPK1,MAPK8,PTGS2,CCL2,SELE,TNF,VCAM1
2_Member	KEGG Pathway	hsa05171	Coronavirus disease - COVID-19	-18.3024	-16.6084	12/232	1432,1956,3553,3558,3569,3725,4312,4314,5594,5599,6347,7124	MAPK14,EGFR,IL1B,IL2,IL6,JUN,MMP1,MMP3,MAPK1,MAPK8,CCL2,TNF
2_Member	KEGG Pathway	hsa05142	Chagas disease	-18.0053	-16.3693	10/102	1432,3458,3553,3558,3569,3725,5594,5599,6347,7124	MAPK14,IFNG,IL1B,IL2,IL6,JUN,MAPK1,MAPK8,CCL2,TNF
2_Member	KEGG Pathway	hsa04625	C-type lectin receptor signaling pathway	-15.6719	-14.1328	9/104	1432,3553,3558,3569,3725,5594,5599,5743,7124	MAPK14,IL1B,IL2,IL6,JUN,MAPK1,MAPK8,PTGS2,TNF
2_Member	KEGG Pathway	hsa05135	Yersinia infection	-14.5644	-13.1392	9/137	1432,3553,3558,3569,3725,5594,5599,6347,7124	MAPK14,IL1B,IL2,IL6,JUN,MAPK1,MAPK8,CCL2,TNF
2_Member	KEGG Pathway	hsa04659	Th17 cell differentiation	-13.3653	-12.0815	8/108	1432,3458,3553,3558,3569,3725,5594,5599	MAPK14,IFNG,IL1B,IL2,IL6,JUN,MAPK1,MAPK8
2_Member	KEGG Pathway	hsa04380	Osteoclast differentiation	-12.7615	-11.5446	8/128	1432,3458,3553,3725,5468,5594,5599,7124	MAPK14,IFNG,IL1B,JUN,PPARG,MAPK1,MAPK8,TNF
2_Member	KEGG Pathway	hsa05133	Pertussis	-12.3864	-11.209	7/76	1432,3553,3569,3725,5594,5599,7124	MAPK14,IL1B,IL6,JUN,MAPK1,MAPK8,TNF
2_Member	KEGG Pathway	hsa05140	Leishmaniasis	-12.3452	-11.1864	7/77	1432,3458,3553,3725,5594,5743,7124	MAPK14,IFNG,IL1B,JUN,MAPK1,PTGS2,TNF
2_Member	KEGG Pathway	hsa04621	NOD-like receptor signaling pathway	-11.4844	-10.3603	8/184	1432,3553,3569,3725,5594,5599,6347,7124	MAPK14,IL1B,IL6,JUN,MAPK1,MAPK8,CCL2,TNF
2_Member	KEGG Pathway	hsa04620	Toll-like receptor signaling pathway	-11.4059	-10.314	7/104	1432,3553,3569,3725,5594,5599,7124	MAPK14,IL1B,IL6,JUN,MAPK1,MAPK8,TNF
2_Member	KEGG Pathway	hsa04660	T cell receptor signaling pathway	-11.4059	-10.314	7/104	1432,3458,3558,3725,5594,5599,7124	MAPK14,IFNG,IL2,JUN,MAPK1,MAPK8,TNF
2_Member	KEGG Pathway	hsa05167	Kaposi sarcoma-associated herpesvirus infection	-11.2994	-10.2228	8/194	1432,3569,3725,5594,5599,5743,7157,7422	MAPK14,IL6,JUN,MAPK1,MAPK8,PTGS2,TP53,VEGFA
2_Member	KEGG Pathway	hsa04932	Non-alcoholic fatty liver disease	-10.1758	-9.19303	7/155	1432,3553,3569,3725,5468,5599,7124	MAPK14,IL1B,IL6,JUN,PPARG,MAPK8,TNF
2_Member	KEGG Pathway	hsa05161	Hepatitis B	-10.0407	-9.08138	7/162	1432,3569,3725,5594,5599,7124,7157	MAPK14,IL6,JUN,MAPK1,MAPK8,TNF,TP53
2_Member	KEGG Pathway	hsa04658	Th1 and Th2 cell differentiation	-9.72017	-8.80331	6/92	1432,3458,3558,3725,5594,5599	MAPK14,IFNG,IL2,JUN,MAPK1,MAPK8
2_Member	KEGG Pathway	hsa05152	Tuberculosis	-9.71914	-8.80331	7/180	1432,3458,3553,3569,5594,5599,7124	MAPK14,IFNG,IL1B,IL6,MAPK1,MAPK8,TNF
2_Member	KEGG Pathway	hsa05130	Pathogenic Escherichia coli infection	-9.4446	-8.55874	7/197	1432,3553,3569,3725,5594,5599,7124	MAPK14,IL1B,IL6,JUN,MAPK1,MAPK8,TNF
2_Member	KEGG Pathway	hsa05166	Human T-cell leukemia virus 1 infection	-9.08239	-8.21541	7/222	3558,3569,3725,5594,5599,7124,7157	IL2,IL6,JUN,MAPK1,MAPK8,TNF,TP53
2_Member	KEGG Pathway	hsa04071	Sphingolipid signaling pathway	-9.03997	-8.18213	6/119	1432,4846,5594,5599,7124,7157	MAPK14,NOS3,MAPK1,MAPK8,TNF,TP53
2_Member	KEGG Pathway	hsa05132	Salmonella infection	-8.73576	-7.88688	7/249	1432,3553,3569,3725,5594,5599,7124	MAPK14,IL1B,IL6,JUN,MAPK1,MAPK8,TNF
2_Member	KEGG Pathway	hsa05162	Measles	-8.63224	-7.80073	6/139	3553,3558,3569,3725,5599,7157	IL1B,IL2,IL6,JUN,MAPK8,TP53
2_Member	KEGG Pathway	hsa05022	Pathways of neurodegeneration - multiple diseases	-8.21222	-7.40554	8/476	847,1432,3553,3569,5594,5599,5743,7124	CAT,MAPK14,IL1B,IL6,MAPK1,MAPK8,PTGS2,TNF
2_Member	KEGG Pathway	hsa05169	Epstein-Barr virus infection	-7.65963	-6.88398	6/202	1432,3569,3725,5599,7124,7157	MAPK14,IL6,JUN,MAPK8,TNF,TP53
2_Member	KEGG Pathway	hsa05145	Toxoplasmosis	-7.31417	-6.57443	5/112	1432,3458,5594,5599,7124	MAPK14,IFNG,MAPK1,MAPK8,TNF
2_Member	KEGG Pathway	hsa04722	Neurotrophin signaling pathway	-7.18203	-6.4625	5/119	1432,3725,5594,5599,7157	MAPK14,JUN,MAPK1,MAPK8,TP53
2_Member	KEGG Pathway	hsa04210	Apoptosis	-6.89189	-6.17889	5/136	3725,5594,5599,7124,7157	JUN,MAPK1,MAPK8,TNF,TP53
2_Member	KEGG Pathway	hsa05020	Prion disease	-6.8847	-6.17813	6/273	1432,3553,3569,5594,5599,7124	MAPK14,IL1B,IL6,MAPK1,MAPK8,TNF
2_Member	KEGG Pathway	hsa04936	Alcoholic liver disease	-6.79835	-6.09812	5/142	1432,3553,3569,5599,7124	MAPK14,IL1B,IL6,MAPK8,TNF
2_Member	KEGG Pathway	hsa04664	Fc epsilon RI signaling pathway	-6.40145	-5.73744	4/68	1432,5594,5599,7124	MAPK14,MAPK1,MAPK8,TNF
2_Member	KEGG Pathway	hsa04917	Prolactin signaling pathway	-6.35049	-5.69791	4/70	1432,2099,5594,5599	MAPK14,ESR1,MAPK1,MAPK8
2_Member	KEGG Pathway	hsa05010	Alzheimer disease	-6.01761	-5.39235	6/384	3553,3569,5594,5599,5743,7124	IL1B,IL6,MAPK1,MAPK8,PTGS2,TNF
2_Member	KEGG Pathway	hsa05170	Human immunodeficiency virus 1 infection	-5.93633	-5.31633	5/212	1432,3725,5594,5599,7124	MAPK14,JUN,MAPK1,MAPK8,TNF
2_Member	KEGG Pathway	hsa04931	Insulin resistance	-5.59378	-5.0041	4/108	3569,4846,5599,7124	IL6,NOS3,MAPK8,TNF
2_Member	KEGG Pathway	hsa04723	Retrograde endocannabinoid signaling	-5.05038	-4.47978	4/148	1432,5594,5599,5743	MAPK14,MAPK1,MAPK8,PTGS2
2_Member	KEGG Pathway	hsa04930	Type II diabetes mellitus	-5.02548	-4.46412	3/46	5594,5599,7124	MAPK1,MAPK8,TNF
2_Member	KEGG Pathway	hsa04622	RIG-I-like receptor signaling pathway	-4.47465	-3.94841	3/70	1432,5599,7124	MAPK14,MAPK8,TNF
2_Member	KEGG Pathway	hsa04137	Mitophagy - animal	-4.43794	-3.91589	3/72	3725,5599,7157	JUN,MAPK8,TP53
2_Member	KEGG Pathway	hsa04914	Progesterone-mediated oocyte maturation	-3.98647	-3.48878	3/102	1432,5594,5599	MAPK14,MAPK1,MAPK8
2_Member	KEGG Pathway	hsa04935	Growth hormone synthesis, secretion and action	-3.78817	-3.29831	3/119	1432,5594,5599	MAPK14,MAPK1,MAPK8
2_Member	KEGG Pathway	hsa04310	Wnt signaling pathway	-3.35588	-2.88869	3/167	3725,5599,7157	JUN,MAPK8,TP53
2_Member	KEGG Pathway	hsa05203	Viral carcinogenesis	-3.10327	-2.64337	3/204	3725,5594,7157	JUN,MAPK1,TP53
2_Member	KEGG Pathway	hsa04024	cAMP signaling pathway	-3.00288	-2.55016	3/221	3725,5594,5599	JUN,MAPK1,MAPK8
3_Summary	KEGG Pathway	hsa05200	Pathways in cancer	-21.1377	-19.3767	16/531	1950,1956,2099,3162,3458,3558,3569,3725,4312,4313,5468,5594,5599,5743,7157,7422	EGF,EGFR,ESR1,HMOX1,IFNG,IL2,IL6,JUN,MMP1,MMP2,PPARG,MAPK1,MAPK8,PTGS2,TP53,VEGFA
3_Member	KEGG Pathway	hsa05200	Pathways in cancer	-21.1377	-19.3767	16/531	1950,1956,2099,3162,3458,3558,3569,3725,4312,4313,5468,5594,5599,5743,7157,7422	EGF,EGFR,ESR1,HMOX1,IFNG,IL2,IL6,JUN,MMP1,MMP2,PPARG,MAPK1,MAPK8,PTGS2,TP53,VEGFA
4_Summary	KEGG Pathway	hsa05323	Rheumatoid arthritis	-16.1251	-14.5403	9/93	3458,3553,3569,3725,4312,4314,6347,7124,7422,6401,7412,3558,5594,5743,7157,5599	IFNG,IL1B,IL6,JUN,MMP1,MMP3,CCL2,TNF,VEGFA,SELE,VCAM1,IL2,MAPK1,PTGS2,TP53,MAPK8
4_Member	KEGG Pathway	hsa05323	Rheumatoid arthritis	-16.1251	-14.5403	9/93	3458,3553,3569,3725,4312,4314,6347,7124,7422	IFNG,IL1B,IL6,JUN,MMP1,MMP3,CCL2,TNF,VEGFA
4_Member	KEGG Pathway	hsa05144	Malaria	-13.72	-12.4039	7/50	3458,3553,3569,6347,6401,7124,7412	IFNG,IL1B,IL6,CCL2,SELE,TNF,VCAM1
4_Member	KEGG Pathway	hsa05143	African trypanosomiasis	-12.1927	-11.0515	6/37	3458,3553,3569,6401,7124,7412	IFNG,IL1B,IL6,SELE,TNF,VCAM1
4_Member	KEGG Pathway	hsa05321	Inflammatory bowel disease	-10.6493	-9.62877	6/65	3458,3553,3558,3569,3725,7124	IFNG,IL1B,IL2,IL6,JUN,TNF
4_Member	KEGG Pathway	hsa05332	Graft-versus-host disease	-9.49353	-8.59791	5/42	3458,3553,3558,3569,7124	IFNG,IL1B,IL2,IL6,TNF
4_Member	KEGG Pathway	hsa05164	Influenza A	-8.09167	-7.29296	6/171	3458,3553,3569,5594,6347,7124	IFNG,IL1B,IL6,MAPK1,CCL2,TNF
4_Member	KEGG Pathway	hsa04940	Type I diabetes mellitus	-7.21431	-6.48815	4/43	3458,3553,3558,7124	IFNG,IL1B,IL2,TNF
4_Member	KEGG Pathway	hsa04060	Cytokine-cytokine receptor interaction	-6.68666	-5.99417	6/295	3458,3553,3558,3569,6347,7124	IFNG,IL1B,IL2,IL6,CCL2,TNF
4_Member	KEGG Pathway	hsa04061	Viral protein interaction with cytokine and cytokine receptor	-5.72733	-5.11254	4/100	3558,3569,6347,7124	IL2,IL6,CCL2,TNF
4_Member	KEGG Pathway	hsa05146	Amoebiasis	-5.69294	-5.08328	4/102	3458,3553,3569,7124	IFNG,IL1B,IL6,TNF
4_Member	KEGG Pathway	hsa04064	NF-kappa B signaling pathway	-5.65923	-5.05968	4/104	3553,5743,7124,7412	IL1B,PTGS2,TNF,VCAM1
4_Member	KEGG Pathway	hsa01523	Antifolate resistance	-5.59408	-5.0041	3/30	3553,3569,7124	IL1B,IL6,TNF
4_Member	KEGG Pathway	hsa05168	Herpes simplex virus 1 infection	-5.38108	-4.79624	6/495	3458,3553,3569,6347,7124,7157	IFNG,IL1B,IL6,CCL2,TNF,TP53
4_Member	KEGG Pathway	hsa05330	Allograft rejection	-5.27854	-4.70325	3/38	3458,3558,7124	IFNG,IL2,TNF
4_Member	KEGG Pathway	hsa04217	Necroptosis	-4.92751	-4.37521	4/159	3458,3553,5599,7124	IFNG,IL1B,MAPK8,TNF
4_Member	KEGG Pathway	hsa05134	Legionellosis	-4.74332	-4.19988	3/57	3553,3569,7124	IL1B,IL6,TNF
4_Member	KEGG Pathway	hsa04350	TGF-beta signaling pathway	-4.09192	-3.58223	3/94	3458,5594,7124	IFNG,MAPK1,TNF
4_Member	KEGG Pathway	hsa04640	Hematopoietic cell lineage	-4.02498	-3.52333	3/99	3553,3569,7124	IL1B,IL6,TNF
4_Member	KEGG Pathway	hsa04650	Natural killer cell mediated cytotoxicity	-3.66508	-3.1867	3/131	3458,5594,7124	IFNG,MAPK1,TNF
5_Summary	KEGG Pathway	hsa04010	MAPK signaling pathway	-15.1541	-13.6564	11/294	1432,1950,1956,3553,3725,3791,5594,5599,7124,7157,7422,4312,4313,4846,2099,3162,3458,3569,847,3558,5743,4314	MAPK14,EGF,EGFR,IL1B,JUN,KDR,MAPK1,MAPK8,TNF,TP53,VEGFA,MMP1,MMP2,NOS3,ESR1,HMOX1,IFNG,IL6,CAT,IL2,PTGS2,MMP3
5_Member	KEGG Pathway	hsa04010	MAPK signaling pathway	-15.1541	-13.6564	11/294	1432,1950,1956,3553,3725,3791,5594,5599,7124,7157,7422	MAPK14,EGF,EGFR,IL1B,JUN,KDR,MAPK1,MAPK8,TNF,TP53,VEGFA
5_Member	KEGG Pathway	hsa04926	Relaxin signaling pathway	-14.8051	-13.3452	9/129	1432,1956,3725,4312,4313,4846,5594,5599,7422	MAPK14,EGFR,JUN,MMP1,MMP2,NOS3,MAPK1,MAPK8,VEGFA
5_Member	KEGG Pathway	hsa05219	Bladder cancer	-14.3654	-13.0024	7/41	1950,1956,4312,4313,5594,7157,7422	EGF,EGFR,MMP1,MMP2,MAPK1,TP53,VEGFA
5_Member	KEGG Pathway	hsa01522	Endocrine resistance	-13.7125	-12.4039	8/98	1432,1956,2099,3725,4313,5594,5599,7157	MAPK14,EGFR,ESR1,JUN,MMP2,MAPK1,MAPK8,TP53
5_Member	KEGG Pathway	hsa04066	HIF-1 signaling pathway	-13.3324	-12.0721	8/109	1950,1956,3162,3458,3569,4846,5594,7422	EGF,EGFR,HMOX1,IFNG,IL6,NOS3,MAPK1,VEGFA
5_Member	KEGG Pathway	hsa05208	Chemical carcinogenesis - reactive oxygen species	-12.6347	-11.438	9/223	847,1432,1950,1956,3162,3725,5594,5599,7422	CAT,MAPK14,EGF,EGFR,HMOX1,JUN,MAPK1,MAPK8,VEGFA
5_Member	KEGG Pathway	hsa04151	PI3K-Akt signaling pathway	-10.8327	-9.78495	9/354	1950,1956,3558,3569,3791,4846,5594,7157,7422	EGF,EGFR,IL2,IL6,KDR,NOS3,MAPK1,TP53,VEGFA
5_Member	KEGG Pathway	hsa04068	FoxO signaling pathway	-10.6923	-9.65836	7/131	847,1432,1950,1956,3569,5594,5599	CAT,MAPK14,EGF,EGFR,IL6,MAPK1,MAPK8
5_Member	KEGG Pathway	hsa05131	Shigellosis	-10.4595	-9.45186	8/247	1432,1956,3553,3725,5594,5599,7124,7157	MAPK14,EGFR,IL1B,JUN,MAPK1,MAPK8,TNF,TP53
5_Member	KEGG Pathway	hsa05212	Pancreatic cancer	-10.2295	-9.23446	6/76	1950,1956,5594,5599,7157,7422	EGF,EGFR,MAPK1,MAPK8,TP53,VEGFA
5_Member	KEGG Pathway	hsa01521	EGFR tyrosine kinase inhibitor resistance	-10.1259	-9.15507	6/79	1950,1956,3569,3791,5594,7422	EGF,EGFR,IL6,KDR,MAPK1,VEGFA
5_Member	KEGG Pathway	hsa05210	Colorectal cancer	-9.89951	-8.9515	6/86	1950,1956,3725,5594,5599,7157	EGF,EGFR,JUN,MAPK1,MAPK8,TP53
5_Member	KEGG Pathway	hsa05235	PD-L1 expression and PD-1 checkpoint pathway in cancer	-9.80827	-8.87125	6/89	1432,1950,1956,3458,3725,5594	MAPK14,EGF,EGFR,IFNG,JUN,MAPK1
5_Member	KEGG Pathway	hsa04912	GnRH signaling pathway	-9.69147	-8.78586	6/93	1432,1956,3725,4313,5594,5599	MAPK14,EGFR,JUN,MMP2,MAPK1,MAPK8
5_Member	KEGG Pathway	hsa04510	Focal adhesion	-9.38356	-8.50724	7/201	1950,1956,3725,3791,5594,5599,7422	EGF,EGFR,JUN,KDR,MAPK1,MAPK8,VEGFA
5_Member	KEGG Pathway	hsa05224	Breast cancer	-8.48588	-7.66281	6/147	1950,1956,2099,3725,5594,7157	EGF,EGFR,ESR1,JUN,MAPK1,TP53
5_Member	KEGG Pathway	hsa05160	Hepatitis C	-8.31409	-7.49929	6/157	1950,1956,3458,5594,7124,7157	EGF,EGFR,IFNG,MAPK1,TNF,TP53
5_Member	KEGG Pathway	hsa04012	ErbB signaling pathway	-7.91875	-7.12786	5/85	1950,1956,3725,5594,5599	EGF,EGFR,JUN,MAPK1,MAPK8
5_Member	KEGG Pathway	hsa05165	Human papillomavirus infection	-7.88191	-7.09871	7/331	1950,1956,5594,5743,7124,7157,7422	EGF,EGFR,MAPK1,PTGS2,TNF,TP53,VEGFA
5_Member	KEGG Pathway	hsa05215	Prostate cancer	-7.62862	-6.86039	5/97	1950,1956,4314,5594,7157	EGF,EGFR,MMP3,MAPK1,TP53
5_Member	KEGG Pathway	hsa05231	Choline metabolism in cancer	-7.60614	-6.84521	5/98	1950,1956,3725,5594,5599	EGF,EGFR,JUN,MAPK1,MAPK8
5_Member	KEGG Pathway	hsa04015	Rap1 signaling pathway	-7.55925	-6.8055	6/210	1432,1950,1956,3791,5594,7422	MAPK14,EGF,EGFR,KDR,MAPK1,VEGFA
5_Member	KEGG Pathway	hsa05207	Chemical carcinogenesis - receptor activation	-7.53477	-6.78809	6/212	1950,1956,2099,3725,5594,7422	EGF,EGFR,ESR1,JUN,MAPK1,VEGFA
5_Member	KEGG Pathway	hsa04014	Ras signaling pathway	-7.30236	-6.56947	6/232	1950,1956,3791,5594,5599,7422	EGF,EGFR,KDR,MAPK1,MAPK8,VEGFA
5_Member	KEGG Pathway	hsa05213	Endometrial cancer	-6.68199	-5.99417	4/58	1950,1956,5594,7157	EGF,EGFR,MAPK1,TP53
5_Member	KEGG Pathway	hsa05120	Epithelial cell signaling in Helicobacter pylori infection	-6.35049	-5.69791	4/70	1432,1956,3725,5599	MAPK14,EGFR,JUN,MAPK8
5_Member	KEGG Pathway	hsa05218	Melanoma	-6.30101	-5.65957	4/72	1950,1956,5594,7157	EGF,EGFR,MAPK1,TP53
5_Member	KEGG Pathway	hsa05223	Non-small cell lung cancer	-6.30101	-5.65957	4/72	1950,1956,5594,7157	EGF,EGFR,MAPK1,TP53
5_Member	KEGG Pathway	hsa05214	Glioma	-6.2294	-5.59341	4/75	1950,1956,5594,7157	EGF,EGFR,MAPK1,TP53
5_Member	KEGG Pathway	hsa04020	Calcium signaling pathway	-5.67193	-5.06736	5/240	1950,1956,3791,4846,7422	EGF,EGFR,KDR,NOS3,VEGFA
5_Member	KEGG Pathway	hsa05226	Gastric cancer	-5.03882	-4.47288	4/149	1950,1956,5594,7157	EGF,EGFR,MAPK1,TP53
5_Member	KEGG Pathway	hsa05225	Hepatocellular carcinoma	-4.83336	-4.28551	4/168	1956,3162,5594,7157	EGFR,HMOX1,MAPK1,TP53
5_Member	KEGG Pathway	hsa05230	Central carbon metabolism in cancer	-4.47465	-3.94841	3/70	1956,5594,7157	EGFR,MAPK1,TP53
5_Member	KEGG Pathway	hsa04540	Gap junction	-4.17727	-3.65938	3/88	1950,1956,5594	EGF,EGFR,MAPK1
5_Member	KEGG Pathway	hsa04072	Phospholipase D signaling pathway	-3.50935	-3.03846	3/148	1950,1956,5594	EGF,EGFR,MAPK1
5_Member	KEGG Pathway	hsa04810	Regulation of actin cytoskeleton	-3.01999	-2.5637	3/218	1950,1956,5594	EGF,EGFR,MAPK1
6_Summary	KEGG Pathway	hsa05163	Human cytomegalovirus infection	-14.4872	-13.0943	10/225	1432,1956,3553,3569,5594,5743,6347,7124,7157,7422,2099,3791,4313,3162	MAPK14,EGFR,IL1B,IL6,MAPK1,PTGS2,CCL2,TNF,TP53,VEGFA,ESR1,KDR,MMP2,HMOX1
6_Member	KEGG Pathway	hsa05163	Human cytomegalovirus infection	-14.4872	-13.0943	10/225	1432,1956,3553,3569,5594,5743,6347,7124,7157,7422	MAPK14,EGFR,IL1B,IL6,MAPK1,PTGS2,CCL2,TNF,TP53,VEGFA
6_Member	KEGG Pathway	hsa05205	Proteoglycans in cancer	-12.9658	-11.7277	9/205	1432,1956,2099,3791,4313,5594,7124,7157,7422	MAPK14,EGFR,ESR1,KDR,MMP2,MAPK1,TNF,TP53,VEGFA
6_Member	KEGG Pathway	hsa05206	MicroRNAs in cancer	-6.56025	-5.88449	6/310	1956,3162,5594,5743,7157,7422	EGFR,HMOX1,MAPK1,PTGS2,TP53,VEGFA
7_Summary	KEGG Pathway	hsa04370	VEGF signaling pathway	-10.911	-9.84903	6/59	1432,3791,4846,5594,5743,7422,3569,7157,4353	MAPK14,KDR,NOS3,MAPK1,PTGS2,VEGFA,IL6,TP53,MPO
7_Member	KEGG Pathway	hsa04370	VEGF signaling pathway	-10.911	-9.84903	6/59	1432,3791,4846,5594,5743,7422	MAPK14,KDR,NOS3,MAPK1,PTGS2,VEGFA
7_Member	KEGG Pathway	hsa04218	Cellular senescence	-4.96013	-4.40332	4/156	1432,3569,5594,7157	MAPK14,IL6,MAPK1,TP53
7_Member	KEGG Pathway	hsa04611	Platelet activation	-3.73539	-3.25322	3/124	1432,4846,5594	MAPK14,NOS3,MAPK1
7_Member	KEGG Pathway	hsa04613	Neutrophil extracellular trap formation	-3.19276	-2.72923	3/190	1432,4353,5594	MAPK14,MPO,MAPK1
8_Summary	KEGG Pathway	hsa04915	Estrogen signaling pathway	-8.65114	-7.81104	6/138	1956,2099,3725,4313,4846,5594,5743,7422	EGFR,ESR1,JUN,MMP2,NOS3,MAPK1,PTGS2,VEGFA
8_Member	KEGG Pathway	hsa04915	Estrogen signaling pathway	-8.65114	-7.81104	6/138	1956,2099,3725,4313,4846,5594	EGFR,ESR1,JUN,MMP2,NOS3,MAPK1
8_Member	KEGG Pathway	hsa04921	Oxytocin signaling pathway	-6.62292	-5.94118	5/154	1956,3725,4846,5594,5743	EGFR,JUN,NOS3,MAPK1,PTGS2
8_Member	KEGG Pathway	hsa05211	Renal cell carcinoma	-4.49342	-3.95866	3/69	3725,5594,7422	JUN,MAPK1,VEGFA
9_Summary	KEGG Pathway	hsa04630	JAK-STAT signaling pathway	-6.51365	-5.8438	5/162	1950,1956,3458,3558,3569	EGF,EGFR,IFNG,IL2,IL6
9_Member	KEGG Pathway	hsa04630	JAK-STAT signaling pathway	-6.51365	-5.8438	5/162	1950,1956,3458,3558,3569	EGF,EGFR,IFNG,IL2,IL6
10_Summary	KEGG Pathway	hsa05202	Transcriptional misregulation in cancer	-6.13725	-5.50666	5/193	3569,4314,4353,5468,7157,5594,847,2099,5599	IL6,MMP3,MPO,PPARG,TP53,MAPK1,CAT,ESR1,MAPK8
10_Member	KEGG Pathway	hsa05202	Transcriptional misregulation in cancer	-6.13725	-5.50666	5/193	3569,4314,4353,5468,7157	IL6,MMP3,MPO,PPARG,TP53
10_Member	KEGG Pathway	hsa05216	Thyroid cancer	-5.314	-4.73396	3/37	5468,5594,7157	PPARG,MAPK1,TP53
10_Member	KEGG Pathway	hsa04211	Longevity regulating pathway	-4.16263	-3.64886	3/89	847,5468,7157	CAT,PPARG,TP53
10_Member	KEGG Pathway	hsa04919	Thyroid hormone signaling pathway	-3.76679	-3.28079	3/121	2099,5594,7157	ESR1,MAPK1,TP53
10_Member	KEGG Pathway	hsa05016	Huntington disease	-2.59917	-2.15	3/306	5468,5599,7157	PPARG,MAPK8,TP53
11_Summary	KEGG Pathway	hsa05415	Diabetic cardiomyopathy	-4.51117	-3.97209	4/203	1432,4313,4846,5599,3553,7412	MAPK14,MMP2,NOS3,MAPK8,IL1B,VCAM1
11_Member	KEGG Pathway	hsa05415	Diabetic cardiomyopathy	-4.51117	-3.97209	4/203	1432,4313,4846,5599	MAPK14,MMP2,NOS3,MAPK8
11_Member	KEGG Pathway	hsa04750	Inflammatory mediator regulation of TRP channels	-4.03808	-3.53243	3/98	1432,3553,5599	MAPK14,IL1B,MAPK8
11_Member	KEGG Pathway	hsa04670	Leukocyte transendothelial migration	-3.84329	-3.34954	3/114	1432,4313,7412	MAPK14,MMP2,VCAM1
12_Summary	KEGG Pathway	hsa05014	Amyotrophic lateral sclerosis	-3.53366	-3.05904	4/364	847,1432,7124,7157	CAT,MAPK14,TNF,TP53
12_Member	KEGG Pathway	hsa05014	Amyotrophic lateral sclerosis	-3.53366	-3.05904	4/364	847,1432,7124,7157	CAT,MAPK14,TNF,TP53
